# Supplementary material for: Long-term high loading intensity of aerobic exercise improves skeletal muscle performance via the gut microbiota-testosterone axis
Source: Front Microbiol. 2022 Dec 21;13:1049469. doi: 10.3389/fmicb.2022.1049469 (PMC9811821; doi:10.3389/fmicb.2022.1049469)
Supplement: Supplementary file 1 [file Data_Sheet_1.ZIP]

Archive with 9 entries (8 files):
- Table/
- Table/Table S1.png
- Table/Table S2.xlsx
- Table/Table S3.xlsx
- Table/Table S4.xlsx
- Table/Table.S5.xlsx
- Table/Table.S6.xlsx
- Table/Table.S7.xlsx
- Table/Table.S8.xlsx
