# Supplementary material for: Long-term high loading intensity of aerobic exercise improves skeletal muscle performance via the gut microbiota-testosterone axis
Source: Front Microbiol. 2022 Dec 21;13:1049469. doi: 10.3389/fmicb.2022.1049469 (PMC9811821; doi:10.3389/fmicb.2022.1049469)
Supplement: Supplementary file 1 [file Data_Sheet_1.ZIP › Table/Table S2.xlsx]

## Sheet: Sheet1
Number	Sample	OD260/280	OD260/230
1	C40	2.1	2.1
2	C23	2.04	1.73
3	C38	2.06	2.15
4	C6	2.07	2.17
5	C34	2.05	2.17
6	E17	2.06	2.11
7	E2	2.06	2.11
8	E30	2.06	2.1
9	E19	2.06	2.13
10	E45	2.04	2.13
