# Supplementary material for: Long-term high loading intensity of aerobic exercise improves skeletal muscle performance via the gut microbiota-testosterone axis
Source: Front Microbiol. 2022 Dec 21;13:1049469. doi: 10.3389/fmicb.2022.1049469 (PMC9811821; doi:10.3389/fmicb.2022.1049469)
Supplement: Supplementary file 1 [file Data_Sheet_1.ZIP › Table/Table S3.xlsx]

## Sheet: 表达量差异详情表 (1)
Gene_id	Gene name	Gene description	FC(EX/CON)	Log2FC(EX/CON)	Pvalue	Padjust	Significant	Regulate	E17	E19	E2	E30	E45	C23	C34	C38	C40	C6	EX	CON
ENSMUSG00000059824	Dbp	D site albumin promoter binding protein [Source:MGI Symbol;Acc:MGI:94866]	6.01825	2.58934	1.15642e-38	1.62547e-34	yes	up	102.6	100.17	92.98	87.97	79.79	19.66	21.07	9.18	10.69	19.23	92.702	15.966
ENSMUSG00000038550	Ciart	circadian associated repressor of transcription [Source:MGI Symbol;Acc:MGI:2684975]	8.91033	3.15548	9.04485e-28	6.35672e-24	yes	up	8.71	6.86	10.11	5.65	5.83	1.16	1.16	1.31	0.91	1.02	7.432	1.112
ENSMUSG00000042607	Asb4	ankyrin repeat and SOCS box-containing 4 [Source:MGI Symbol;Acc:MGI:1929751]	0.542639	-0.881935	3.64594e-12	1.70824e-08	yes	down	4.46	6.51	4.34	7.39	5.84	8.95	10.93	8.19	9.37	8.97	5.708	9.282
ENSMUSG00000018427	Ypel2	yippee like 2 [Source:MGI Symbol;Acc:MGI:1925114]	0.470849	-1.08666	4.19579e-11	1.4744e-07	yes	down	1.58	2.07	1.19	2.43	1.71	3.04	3	3	3.7	3.17	1.796	3.182
ENSMUSG00000019932	Kera	keratocan [Source:MGI Symbol;Acc:MGI:1202398]	8.56841	3.09903	1.45784e-09	3.87426e-06	yes	up	0.9	5.07	1.1	5.93	4.32	0.2	0.58	0.18	0.53	0.27	3.464	0.352
ENSMUSG00000041794	Myrip	myosin VIIA and Rab interacting protein [Source:MGI Symbol;Acc:MGI:2384407]	2.76978	1.46977	1.92269e-09	3.87426e-06	yes	up	0.58	1.09	1.04	1.36	1.29	0.37	0.42	0.34	0.28	0.32	1.072	0.346
ENSMUSG00000019577	Pdk4	pyruvate dehydrogenase kinase, isoenzyme 4 [Source:MGI Symbol;Acc:MGI:1351481]	0.465079	-1.10445	1.92941e-09	3.87426e-06	yes	down	383.68	387.97	562.85	434.23	368.87	688.31	876.79	1078.4	608.27	781.56	427.52	806.666
ENSMUSG00000033295	Ptprf	protein tyrosine phosphatase, receptor type, F [Source:MGI Symbol;Acc:MGI:102695]	2.36037	1.23901	4.48565e-09	7.88128e-06	yes	up	1.26	1.99	1.59	2.17	1.58	0.67	0.69	0.52	0.61	0.72	1.718	0.642
ENSMUSG00000017009	Sdc4	syndecan 4 [Source:MGI Symbol;Acc:MGI:1349164]	0.581485	-0.782186	6.12844e-09	9.57126e-06	yes	down	10.97	9.75	11.87	10.19	10.49	13.92	16.76	15.54	19.41	14.92	10.654	16.11
ENSMUSG00000036256	Igfbp7	insulin-like growth factor binding protein 7 [Source:MGI Symbol;Acc:MGI:1352480]	1.82961	0.871534	1.39588e-08	1.81064e-05	yes	up	92.04	146.45	116.8	160.91	161.61	67.82	77.52	42.36	64.66	73.6	135.562	65.192
ENSMUSG00000028989	Angptl7	angiopoietin-like 7 [Source:MGI Symbol;Acc:MGI:3605801]	3.68865	1.88309	1.41698e-08	1.81064e-05	yes	up	6.14	24.88	8.65	21.07	27.69	3.71	4.82	2.74	5.34	4.05	17.686	4.132
ENSMUSG00000028195	Ccn1	cellular communication network factor 1 [Source:MGI Symbol;Acc:MGI:88613]	0.440175	-1.18385	1.87154e-08	2.1922e-05	yes	down	11.49	10.53	13.19	12.9	13.7	16.83	25.66	36.43	24.85	18.83	12.362	24.52
ENSMUSG00000073375	Lrrc30	leucine rich repeat containing 30 [Source:MGI Symbol;Acc:MGI:2685172]	0.45828	-1.1257	2.06765e-08	2.23561e-05	yes	down	37.17	53.93	46.62	54.48	56.76	88.31	91.44	169.1	66.36	93.96	49.792	101.834
ENSMUSG00000022951	Rcan1	regulator of calcineurin 1 [Source:MGI Symbol;Acc:MGI:1890564]	0.565099	-0.823424	3.37407e-08	3.38757e-05	yes	down	43.56	37.28	30.88	41.33	37.69	66.5	69.34	66.58	41.15	61.47	38.148	61.008
ENSMUSG00000105096	Gbp10	guanylate-binding protein 10 [Source:MGI Symbol;Acc:MGI:4359647]	0.117749	-3.08621	7.19799e-08	6.63574e-05	yes	down	1.39	0.94	1.39	0.56	0.29	3.47	6.8	11.45	2.73	5.14	0.914	5.918
ENSMUSG00000069094	Pde7a	phosphodiesterase 7A [Source:MGI Symbol;Acc:MGI:1202402]	0.602272	-0.731514	7.55348e-08	6.63574e-05	yes	down	20.37	21.3	23.48	22.76	19.33	22.54	26.92	33.31	28.68	29.13	21.448	28.116
ENSMUSG00000096054	Syne1	spectrin repeat containing, nuclear envelope 1 [Source:MGI Symbol;Acc:MGI:1927152]	0.641564	-0.640335	1.31437e-07	0.000108675	yes	down	10.11	10.44	12.2	15.25	12.06	17.25	16.63	19.07	17.95	15.61	12.012	17.302
ENSMUSG00000030103	Bhlhe40	basic helix-loop-helix family, member e40 [Source:MGI Symbol;Acc:MGI:1097714]	1.81028	0.856216	1.94754e-07	0.000152081	yes	up	41.03	52.86	34.88	48.04	56.11	19.33	33.84	24.21	18.51	18.61	46.584	22.9
ENSMUSG00000096596	Gm10591	predicted gene 10591 [Source:MGI Symbol;Acc:MGI:3711256]	3.21717	1.68579	3.19088e-07	0.000236058	yes	up	4.18	14.68	6.39	9.25	11.83	2.88	4.02	1.66	1.89	2.22	9.266	2.534
ENSMUSG00000021250	Fos	FBJ osteosarcoma oncogene [Source:MGI Symbol;Acc:MGI:95574]	0.282638	-1.82297	3.4934e-07	0.000245516	yes	down	1.69	1.18	2.04	1.72	1.6	1.88	6.75	6.86	2.39	5.04	1.646	4.584
ENSMUSG00000095675	Ccl21b	chemokine (C-C motif) ligand 21B (leucine) [Source:MGI Symbol;Acc:MGI:1349182]	2.79139	1.48099	4.09013e-07	0.000273766	yes	up	5.26	15.27	8.76	12.34	13.94	3.83	5.89	2.53	2.68	2.49	11.114	3.484
ENSMUSG00000026421	Csrp1	cysteine and glycine-rich protein 1 [Source:MGI Symbol;Acc:MGI:88549]	1.61888	0.694994	4.31632e-07	0.000275774	yes	up	42.24	52.26	48.92	61.78	60.62	34.26	39.88	21.36	24.22	25.94	53.164	29.132
ENSMUSG00000021943	Gdf10	growth differentiation factor 10 [Source:MGI Symbol;Acc:MGI:95684]	4.79161	2.26051	4.90161e-07	0.000299552	yes	up	1.07	2.57	1.21	3.01	4.29	0.64	0.74	0.07	0.38	0.42	2.43	0.45
ENSMUSG00000022505	Emp2	epithelial membrane protein 2 [Source:MGI Symbol;Acc:MGI:1098726]	1.6454	0.718443	7.04644e-07	0.000402859	yes	up	3.88	5.66	4.58	6.1	6.58	3.31	3.47	2.21	2.54	2.79	5.36	2.864
ENSMUSG00000006369	Fbln1	fibulin 1 [Source:MGI Symbol;Acc:MGI:95487]	3.92715	1.97348	7.45702e-07	0.000402859	yes	up	2.75	6.73	4.21	7.48	14.09	2.2	2.74	0.5	1.18	1.25	7.052	1.574
ENSMUSG00000046229	Scand1	SCAN domain-containing 1 [Source:MGI Symbol;Acc:MGI:1343132]	1.72656	0.787897	7.50058e-07	0.000402859	yes	up	28.16	41.43	30.36	39.9	41.2	19.82	22.35	12.22	22.05	15.95	36.21	18.478
ENSMUSG00000020758	Itgb4	integrin beta 4 [Source:MGI Symbol;Acc:MGI:96613]	2.68468	1.42475	7.95451e-07	0.000402859	yes	up	3.03	7.98	2.9	7.23	5.3	1.74	3.11	0.96	1.18	1.24	5.288	1.646
ENSMUSG00000027848	Olfml3	olfactomedin-like 3 [Source:MGI Symbol;Acc:MGI:1914877]	2.37392	1.24727	8.02508e-07	0.000402859	yes	up	2.37	3.36	1.56	3.07	4.9	1.28	1.37	0.9	1.1	1.32	3.052	1.194
ENSMUSG00000034684	Sema3f	sema domain, immunoglobulin domain (Ig), short basic domain, secreted, (semaphorin) 3F [Source:MGI Symbol;Acc:MGI:1096347]	1.71461	0.777876	8.64576e-07	0.000405924	yes	up	3.31	5.61	5.09	4.99	7.85	2.69	2.76	2.07	3.15	3.8	5.37	2.894
ENSMUSG00000040423	Rc3h1	RING CCCH (C3H) domains 1 [Source:MGI Symbol;Acc:MGI:2685397]	0.558357	-0.840741	8.66372e-07	0.000405924	yes	down	1.6	1.82	2.09	1.97	1.34	2.37	3.05	3.4	2.83	2.35	1.764	2.8
ENSMUSG00000032449	Slc25a36	solute carrier family 25, member 36 [Source:MGI Symbol;Acc:MGI:1924909]	0.661883	-0.595352	9.14736e-07	0.000414759	yes	down	5.91	5.85	5.75	6.89	4.21	8.54	8.47	8.11	7.14	6.27	5.722	7.706
ENSMUSG00000022629	Kif21a	kinesin family member 21A [Source:MGI Symbol;Acc:MGI:109188]	0.657753	-0.604382	1.0747e-06	0.000463227	yes	down	2.2	3.06	2.53	3.06	1.83	3.75	5.2	3.38	3.68	3.51	2.536	3.904
ENSMUSG00000039481	Nrtn	neurturin [Source:MGI Symbol;Acc:MGI:108417]	2.53526	1.34213	1.08754e-06	0.000463227	yes	up	4.29	4.48	4.67	7.02	9.87	2.07	2.88	1.43	1.98	2.17	6.066	2.106
ENSMUSG00000020264	Slc36a2	solute carrier family 36 (proton/amino acid symporter), member 2 [Source:MGI Symbol;Acc:MGI:1891430]	3.33304	1.73684	1.22559e-06	0.000506673	yes	up	2.57	2.65	2.4	5.1	8.67	1.72	1.07	0.89	0.94	0.85	4.278	1.094
ENSMUSG00000052917	Senp7	SUMO1/sentrin specific peptidase 7 [Source:MGI Symbol;Acc:MGI:1913565]	0.634203	-0.656983	1.27732e-06	0.000508821	yes	down	3.41	3.52	3.17	3.75	3.3	7.34	12.38	9.09	3.42	5.87	3.43	7.62
ENSMUSG00000040152	Thbs1	thrombospondin 1 [Source:MGI Symbol;Acc:MGI:98737]	2.76216	1.4658	1.63288e-06	0.000611801	yes	up	2.05	4.7	3.23	6.62	6.43	1.05	2.75	1.2	1.13	1.15	4.606	1.456
ENSMUSG00000031375	Bgn	biglycan [Source:MGI Symbol;Acc:MGI:88158]	2.04339	1.03096	1.65399e-06	0.000611801	yes	up	32.44	55.72	38.43	51.88	65.82	24.55	28.1	13	19.04	33.02	48.858	23.542
ENSMUSG00000020814	Mxra7	matrix-remodelling associated 7 [Source:MGI Symbol;Acc:MGI:1914872]	1.57035	0.651083	1.71112e-06	0.000616706	yes	up	6.34	7.74	6.2	9.81	7.95	4.89	4.27	3.14	4.54	4.27	7.608	4.222
ENSMUSG00000116358	Gm49450	predicted gene, 49450 [Source:MGI Symbol;Acc:MGI:6155101]	2.89145	1.53179	1.92715e-06	0.000669578	yes	up	12.63	29.66	17.65	30.66	35.82	5.06	14.18	3.31	8.03	8.37	25.284	7.79
ENSMUSG00000024294	Mib1	mindbomb E3 ubiquitin protein ligase 1 [Source:MGI Symbol;Acc:MGI:2443157]	0.55006	-0.86234	1.95309e-06	0.000669578	yes	down	8.23	10.8	7.38	9.42	5.43	14.08	14.23	17.23	15.83	9.7	8.252	14.214
ENSMUSG00000031250	Tnmd	tenomodulin [Source:MGI Symbol;Acc:MGI:1929885]	6.027	2.59144	2.00974e-06	0.000672593	yes	up	2	10.79	1.14	10.05	10.43	0.69	1.54	0.32	1.14	1.28	6.882	0.994
ENSMUSG00000026676	Ccdc3	coiled-coil domain containing 3 [Source:MGI Symbol;Acc:MGI:1921436]	2.55439	1.35298	2.06797e-06	0.000675987	yes	up	3.52	6.34	3.09	6.52	7.47	2.38	2.5	0.88	2.09	1.42	5.388	1.854
ENSMUSG00000008035	Mid1ip1	Mid1 interacting protein 1 (gastrulation specific G12-like (zebrafish)) [Source:MGI Symbol;Acc:MGI:1915291]	1.96596	0.975232	2.20703e-06	0.000691876	yes	up	30.72	22.44	33.14	25.44	27.83	11.92	12.93	11.85	7.47	21.04	27.914	13.042
ENSMUSG00000026728	Vim	vimentin [Source:MGI Symbol;Acc:MGI:98932]	1.65298	0.725072	2.21503e-06	0.000691876	yes	up	147.95	227.31	158.39	211.06	278.98	120.11	120.54	62.85	91.79	111.66	204.738	101.39
ENSMUSG00000030862	Cpxm2	carboxypeptidase X 2 (M14 family) [Source:MGI Symbol;Acc:MGI:1926006]	2.7653	1.46744	2.48184e-06	0.000739237	yes	up	2.51	7.04	3.68	7.66	9.16	1.82	2.59	1.05	1.26	2.29	6.01	1.802
ENSMUSG00000022548	Apod	apolipoprotein D [Source:MGI Symbol;Acc:MGI:88056]	1.9949	0.996317	2.51659e-06	0.000739237	yes	up	45.68	79.78	54.74	102.87	87.26	45.23	45.42	28.08	29.07	26.55	74.066	34.87
ENSMUSG00000021589	Rhobtb3	Rho-related BTB domain containing 3 [Source:MGI Symbol;Acc:MGI:1920546]	0.609817	-0.713552	2.52443e-06	0.000739237	yes	down	1.91	2.59	2.74	2.72	2.27	2.99	3.46	3.3	4.38	3.37	2.446	3.5
ENSMUSG00000020592	Sdc1	syndecan 1 [Source:MGI Symbol;Acc:MGI:1349162]	2.35853	1.23789	2.7419e-06	0.000786533	yes	up	3.01	5	3.75	5.65	6.72	1.97	2.23	0.82	2.08	1.57	4.826	1.734
ENSMUSG00000042644	Itpr3	inositol 1,4,5-triphosphate receptor 3 [Source:MGI Symbol;Acc:MGI:96624]	1.84005	0.879744	2.84462e-06	0.000799679	yes	up	1.4	2.41	1.79	3.13	2.33	1.06	1.22	1.16	0.8	1	2.212	1.048
ENSMUSG00000029126	Nsg1	neuron specific gene family member 1 [Source:MGI Symbol;Acc:MGI:109149]	2.22156	1.15157	2.93125e-06	0.000805911	yes	up	1.88	2.71	2.15	3.6	5.34	2.14	1.99	1.13	1.59	0.9	3.136	1.55
ENSMUSG00000010461	Eya4	EYA transcriptional coactivator and phosphatase 4 [Source:MGI Symbol;Acc:MGI:1337104]	0.534086	-0.904855	3.07425e-06	0.000805911	yes	down	4.49	5.99	5.4	5.19	3.83	8.7	5.62	7.4	8.27	7.45	4.98	7.488
ENSMUSG00000018822	Sfrp5	secreted frizzled-related sequence protein 5 [Source:MGI Symbol;Acc:MGI:1860298]	2.52818	1.3381	3.07541e-06	0.000805911	yes	up	10.52	18.42	9.09	24.56	12.27	6.99	8.05	2.97	4.64	3.59	14.972	5.248
ENSMUSG00000032085	Tagln	transgelin [Source:MGI Symbol;Acc:MGI:106012]	1.61022	0.687261	3.10824e-06	0.000805911	yes	up	68.23	64.21	79.99	86.82	84.72	48.65	58.41	30.24	42.23	34.42	76.794	42.79
ENSMUSG00000034845	Plvap	plasmalemma vesicle associated protein [Source:MGI Symbol;Acc:MGI:1890497]	2.75828	1.46377	3.1542e-06	0.000805911	yes	up	13.03	40.11	17.16	32.37	50.47	10.71	12.18	4.51	8.96	12.09	30.628	9.69
ENSMUSG00000005338	Cadm3	cell adhesion molecule 3 [Source:MGI Symbol;Acc:MGI:2137858]	2.1869	1.12888	3.23516e-06	0.000805911	yes	up	4.61	6.6	4.78	7.84	11.84	3.85	3.66	1.84	2.67	2.88	7.134	2.98
ENSMUSG00000032925	Itgbl1	integrin, beta-like 1 [Source:MGI Symbol;Acc:MGI:2443439]	2.72659	1.4471	3.26814e-06	0.000805911	yes	up	0.87	2.12	0.83	1.9	1.5	0.33	0.62	0.33	0.41	0.66	1.444	0.47
ENSMUSG00000054641	Mmrn1	multimerin 1 [Source:MGI Symbol;Acc:MGI:1918195]	3.96587	1.98764	3.37076e-06	0.000816886	yes	up	0.25	1.13	0.57	0.8	1.13	0.17	0.32	0.12	0.13	0.09	0.776	0.166
ENSMUSG00000044345	Marveld1	MARVEL (membrane-associating) domain containing 1 [Source:MGI Symbol;Acc:MGI:2147570]	1.63386	0.708282	3.63449e-06	0.000865871	yes	up	6.99	10.33	9.54	10.51	10.39	5.7	7.24	3.41	4.54	5.1	9.552	5.198
ENSMUSG00000028957	Per3	period circadian clock 3 [Source:MGI Symbol;Acc:MGI:1277134]	1.73904	0.798295	4.12835e-06	0.000951279	yes	up	4.47	4.47	3.52	4.3	2.98	1.87	2.22	1.73	1.68	2.78	3.948	2.056
ENSMUSG00000056174	Col8a2	collagen, type VIII, alpha 2 [Source:MGI Symbol;Acc:MGI:88464]	6.58474	2.71913	5.62605e-06	0.00122875	yes	up	0.22	1.14	0.15	1.1	1.93	0.12	0.14	0.02	0.52	0.12	0.908	0.184
ENSMUSG00000001930	Vwf	Von Willebrand factor [Source:MGI Symbol;Acc:MGI:98941]	2.29081	1.19586	5.68119e-06	0.00122875	yes	up	14.53	24.43	22.8	29.72	36.76	17.24	17.29	13.77	15.62	17.42	25.648	16.268
ENSMUSG00000029093	Sorcs2	sortilin-related VPS10 domain containing receptor 2 [Source:MGI Symbol;Acc:MGI:1932289]	2.65413	1.40824	5.68391e-06	0.00122875	yes	up	0.67	1.45	0.93	1.36	2.21	0.47	0.71	0.26	0.54	0.42	1.324	0.48
ENSMUSG00000041559	Fmod	fibromodulin [Source:MGI Symbol;Acc:MGI:1328364]	7.34628	2.87701	5.76151e-06	0.00122875	yes	up	13.46	83.33	14.43	74.44	114.06	8.34	11.9	2.11	5.83	7.5	59.944	7.136
ENSMUSG00000013698	Pea15a	proliferation and apoptosis adaptor protein 15A [Source:MGI Symbol;Acc:MGI:104799]	1.61372	0.690394	5.85152e-06	0.00122875	yes	up	23.42	35.13	28.16	38.15	37.48	21.22	22.89	12.17	16.09	17.46	32.468	17.966
ENSMUSG00000026255	Efhd1	EF hand domain containing 1 [Source:MGI Symbol;Acc:MGI:1921607]	2.27023	1.18284	5.85701e-06	0.00122875	yes	up	5.17	10.29	6.54	7.41	12.21	3.92	5.25	1.95	2.37	2.14	8.324	3.126
ENSMUSG00000022358	Fbxo32	F-box protein 32 [Source:MGI Symbol;Acc:MGI:1914981]	0.423857	-1.23835	6.05848e-06	0.00125232	yes	down	43.01	37.14	59.39	58.52	57.78	74.83	79.63	193.76	90	82.42	51.168	104.128
ENSMUSG00000019978	Epb41l2	erythrocyte membrane protein band 4.1 like 2 [Source:MGI Symbol;Acc:MGI:103009]	1.59959	0.677706	6.32762e-06	0.00126527	yes	up	9.14	13.12	10.06	14.27	12.06	8.36	9.93	4.7	6.07	5.59	11.73	6.93
ENSMUSG00000023021	Cers5	ceramide synthase 5 [Source:MGI Symbol;Acc:MGI:1919199]	1.62154	0.697365	6.42848e-06	0.00126527	yes	up	4.59	5.32	6.02	5.76	5.9	3.2	3.06	2.1	3.09	3.09	5.518	2.908
ENSMUSG00000032010	Usp2	ubiquitin specific peptidase 2 [Source:MGI Symbol;Acc:MGI:1858178]	1.70157	0.76687	6.43857e-06	0.00126527	yes	up	67.5	66.5	92.73	54.79	61.56	34.32	47.96	32.05	26.19	44.13	68.616	36.93
ENSMUSG00000041120	Nbl1	NBL1, DAN family BMP antagonist [Source:MGI Symbol;Acc:MGI:104591]	1.84834	0.886234	6.7868e-06	0.00130678	yes	up	16.02	25.49	19.2	29.96	31.06	12.93	17.69	7.69	10.02	10.11	24.346	11.688
ENSMUSG00000032548	Slco2a1	solute carrier organic anion transporter family, member 2a1 [Source:MGI Symbol;Acc:MGI:1346021]	2.76248	1.46596	8.2363e-06	0.00154359	yes	up	0.54	2.42	0.99	1.95	2	0.49	0.7	0.21	0.36	0.47	1.58	0.446
ENSMUSG00000022032	Scara5	scavenger receptor class A, member 5 [Source:MGI Symbol;Acc:MGI:1918395]	1.64721	0.720028	8.60439e-06	0.00159136	yes	up	7.92	11.84	11.26	12.21	18.1	6.42	8.02	6.01	6.23	5.92	12.266	6.52
ENSMUSG00000027463	Slc52a3	solute carrier protein family 52, member 3 [Source:MGI Symbol;Acc:MGI:1916948]	2.60354	1.38047	9.19679e-06	0.00167883	yes	up	0.94	1.25	1.38	0.99	1.73	0.36	0.67	0.24	0.24	0.58	1.258	0.418
ENSMUSG00000022357	Klhl38	kelch-like 38 [Source:MGI Symbol;Acc:MGI:3045310]	0.519015	-0.946151	9.84656e-06	0.00172555	yes	down	30.7	31.01	40.07	37.74	37.66	42.92	52.13	97.04	46.53	59.44	35.436	59.612
ENSMUSG00000031504	Rab20	RAB20, member RAS oncogene family [Source:MGI Symbol;Acc:MGI:102789]	0.522794	-0.935685	9.94376e-06	0.00172555	yes	down	2.21	2.72	2.11	3.05	2.69	3.68	3.63	5.02	5.2	3.81	2.556	4.268
ENSMUSG00000032431	Crtap	cartilage associated protein [Source:MGI Symbol;Acc:MGI:1891221]	1.85204	0.889116	1.05454e-05	0.001767	yes	up	10.05	12.37	8.81	12.36	13.81	7.94	6.04	3.36	6.33	5.5	11.48	5.834
ENSMUSG00000055116	Arntl	aryl hydrocarbon receptor nuclear translocator-like [Source:MGI Symbol;Acc:MGI:1096381]	0.452007	-1.14558	1.06549e-05	0.001767	yes	down	3.02	6.15	6.73	9.37	7.15	11.94	12.99	18.06	11.47	7.46	6.484	12.384
ENSMUSG00000032231	Anxa2	annexin A2 [Source:MGI Symbol;Acc:MGI:88246]	1.69498	0.761272	1.07791e-05	0.001767	yes	up	42.61	66.69	42.93	59.49	66.7	30.34	40.82	19.16	21.71	33.4	55.684	29.086
ENSMUSG00000039633	Lonrf1	LON peptidase N-terminal domain and ring finger 1 [Source:MGI Symbol;Acc:MGI:3609241]	0.418652	-1.25618	1.08112e-05	0.001767	yes	down	2.64	1.77	2.89	3.29	2.12	3.74	4	6.26	8.65	3.82	2.542	5.294
ENSMUSG00000027951	Adar	adenosine deaminase, RNA-specific [Source:MGI Symbol;Acc:MGI:1889575]	1.59484	0.673415	1.09554e-05	0.00176999	yes	up	1.92	2.37	2.81	2.37	2.51	1.38	1.79	1.28	1.37	1.42	2.396	1.448
ENSMUSG00000054519	Zfp867	zinc finger protein 867 [Source:MGI Symbol;Acc:MGI:2681848]	0.61502	-0.701296	1.12517e-05	0.00179721	yes	down	1.54	1.5	1.35	1.54	1.28	2.15	1.85	2.06	2.04	2.24	1.442	2.068
ENSMUSG00000094686	Ccl21a	chemokine (C-C motif) ligand 21A (serine) [Source:MGI Symbol;Acc:MGI:1349183]	3.13656	1.64918	1.18137e-05	0.00186577	yes	up	9.26	48.3	15.95	28.67	33.08	7.74	14.61	3.9	6.77	5.15	27.052	7.634
ENSMUSG00000031328	Flna	filamin, alpha [Source:MGI Symbol;Acc:MGI:95556]	1.70745	0.771846	1.20063e-05	0.00187512	yes	up	49.32	51.57	56.75	59.28	66.23	32.37	44.01	22.22	23.16	31.56	56.63	30.664
ENSMUSG00000037762	Slc16a9	solute carrier family 16 (monocarboxylic acid transporters), member 9 [Source:MGI Symbol;Acc:MGI:1914109]	0.557182	-0.84378	1.22517e-05	0.00189242	yes	down	1.56	1.77	1.96	2.72	4.01	3.47	4.31	3.75	3.17	3.76	2.404	3.692
ENSMUSG00000024371	C2	complement component 2 (within H-2S) [Source:MGI Symbol;Acc:MGI:88226]	3.05292	1.61019	1.2685e-05	0.00193805	yes	up	3.18	3.1	1.83	4.27	5.08	1.78	0.69	0.78	1.1	0.98	3.492	1.066
ENSMUSG00000024219	Anks1	ankyrin repeat and SAM domain containing 1 [Source:MGI Symbol;Acc:MGI:2446180]	1.50514	0.589895	1.29965e-05	0.00196428	yes	up	6.13	6.74	6.8	7.11	7.27	4.29	5.27	3.64	3.17	3.92	6.81	4.058
ENSMUSG00000039956	Mrap	melanocortin 2 receptor accessory protein [Source:MGI Symbol;Acc:MGI:1924287]	4.29995	2.10432	1.37827e-05	0.00206095	yes	up	2.74	1.5	1.83	2.92	5.81	1.12	0.63	0.3	0.56	0.36	2.96	0.594
ENSMUSG00000084929	Foxo6os	forkhead box O6, opposite strand [Source:MGI Symbol;Acc:MGI:3028036]	0.570585	-0.809487	1.43547e-05	0.00212389	yes	down	3.78	2.5	3.78	3.99	2.78	5.38	5.63	5.75	5.09	4.3	3.366	5.23
ENSMUSG00000027611	Procr	protein C receptor, endothelial [Source:MGI Symbol;Acc:MGI:104596]	1.86127	0.896288	1.50344e-05	0.00220129	yes	up	7.05	12.05	11.83	8.6	16.26	4.81	6.51	4.67	4.67	5.79	11.158	5.29
ENSMUSG00000035258	Abi3bp	ABI family member 3 binding protein [Source:MGI Symbol;Acc:MGI:2444583]	2.02615	1.01874	1.59219e-05	0.00228366	yes	up	2.49	5.27	3.09	5.35	6.21	2.3	2.45	1.27	2.18	1.63	4.482	1.966
ENSMUSG00000069008	Gm5537	predicted gene 5537 [Source:MGI Symbol;Acc:MGI:3643179]	482.93	8.91567	1.6445e-05	0.00233018	yes	up	0	21.14	1.51	18.53	34.47	0	0.14	0	0	0	15.13	0.028
ENSMUSG00000032332	Col12a1	collagen, type XII, alpha 1 [Source:MGI Symbol;Acc:MGI:88448]	3.69816	1.88681	1.6612e-05	0.00233018	yes	up	1.36	3.35	0.7	2.65	3.51	0.52	1.17	0.34	0.71	0.62	2.314	0.672
ENSMUSG00000029061	Mmp23	matrix metallopeptidase 23 [Source:MGI Symbol;Acc:MGI:1347361]	3.09	1.62761	1.68711e-05	0.00233018	yes	up	1.49	4.38	3.37	3.12	6.26	1.96	1.09	0.39	1.1	1.8	3.724	1.268
ENSMUSG00000039787	Cercam	cerebral endothelial cell adhesion molecule [Source:MGI Symbol;Acc:MGI:2139134]	3.19963	1.6779	1.69094e-05	0.00233018	yes	up	1.27	2.95	1.41	2.43	4.7	1.07	1.04	0.35	0.88	0.49	2.552	0.766
ENSMUSG00000034463	Scara3	scavenger receptor class A, member 3 [Source:MGI Symbol;Acc:MGI:2444418]	2.23269	1.15878	1.73782e-05	0.00233289	yes	up	3.4	6.15	3.99	6.39	9.26	2.72	3.12	1.08	2.42	2.15	5.838	2.298
ENSMUSG00000001349	Cnn1	calponin 1 [Source:MGI Symbol;Acc:MGI:104979]	2.01866	1.0134	1.753e-05	0.00233289	yes	up	6.19	4.89	6.75	5.75	7.51	3.54	5.26	2	3.37	2.14	6.218	3.262
ENSMUSG00000060671	Atp8b2	ATPase, class I, type 8B, member 2 [Source:MGI Symbol;Acc:MGI:1859660]	1.80691	0.853526	1.75929e-05	0.00233289	yes	up	3.26	6.25	4.21	3.5	6.47	1.65	2.74	2.58	1.79	2.21	4.738	2.194
ENSMUSG00000062329	Cytl1	cytokine-like 1 [Source:MGI Symbol;Acc:MGI:2684993]	2.49225	1.31745	1.80428e-05	0.00237018	yes	up	8.28	13.13	8.24	16.06	16.5	5.02	6.28	4.77	4.22	1.5	12.442	4.358
ENSMUSG00000028630	Dyrk2	dual-specificity tyrosine-(Y)-phosphorylation regulated kinase 2 [Source:MGI Symbol;Acc:MGI:1330301]	0.633752	-0.658009	1.97395e-05	0.00254548	yes	down	5.53	6.68	5.73	8.91	6.7	8.67	10.07	9.6	11.61	7.43	6.71	9.476
ENSMUSG00000079105	C7	complement component 7 [Source:MGI Symbol;Acc:MGI:88235]	3.00071	1.58531	2.03851e-05	0.00260484	yes	up	2.7	6.6	3.46	7.27	14.76	2.14	2.59	0.99	2.33	2.02	6.958	2.014
ENSMUSG00000029570	Lfng	LFNG O-fucosylpeptide 3-beta-N-acetylglucosaminyltransferase [Source:MGI Symbol;Acc:MGI:1095413]	2.37518	1.24804	2.18508e-05	0.00275037	yes	up	4.18	6.77	3.58	5.87	8.04	2.32	2.65	1.2	1.44	3.32	5.688	2.186
ENSMUSG00000039115	Itga9	integrin alpha 9 [Source:MGI Symbol;Acc:MGI:104756]	1.80385	0.851079	2.19153e-05	0.00275037	yes	up	1.17	1.94	1.59	1.9	3.63	0.68	1.73	0.63	0.69	1.39	2.046	1.024
ENSMUSG00000020357	Flt4	FMS-like tyrosine kinase 4 [Source:MGI Symbol;Acc:MGI:95561]	1.77356	0.826649	2.29404e-05	0.00285354	yes	up	1.76	3.05	1.82	2.7	3.17	1.42	1.71	0.91	0.92	1.27	2.5	1.246
ENSMUSG00000021319	Sfrp4	secreted frizzled-related protein 4 [Source:MGI Symbol;Acc:MGI:892010]	2.35887	1.2381	2.37356e-05	0.00290111	yes	up	2.66	2.47	2.51	4.18	5.08	1.98	1.08	0.84	1.18	2.16	3.38	1.448
ENSMUSG00000017897	Eya2	EYA transcriptional coactivator and phosphatase 2 [Source:MGI Symbol;Acc:MGI:109341]	1.84564	0.884121	2.4773e-05	0.0030018	yes	up	2.23	3.56	7.53	7.98	3.88	2.24	4.01	1.04	1.37	2.64	5.036	2.26
ENSMUSG00000004473	Clec11a	C-type lectin domain family 11, member a [Source:MGI Symbol;Acc:MGI:1298219]	2.93147	1.55162	2.50427e-05	0.00300855	yes	up	1.11	3.27	1.88	2.46	3.87	0.84	1.17	0.45	0.6	1.01	2.518	0.814
ENSMUSG00000019539	Rcn3	reticulocalbin 3, EF-hand calcium binding domain [Source:MGI Symbol;Acc:MGI:1277122]	1.84053	0.880124	2.59907e-05	0.00309598	yes	up	17.67	25.09	16.47	20.63	32.42	11.31	11.35	5.93	10.59	12.11	22.456	10.258
ENSMUSG00000015143	Actn1	actinin, alpha 1 [Source:MGI Symbol;Acc:MGI:2137706]	1.6295	0.704431	2.68356e-05	0.00316976	yes	up	7.2	8.02	8.02	7.82	8.9	4.72	7.48	2.63	3.35	4.27	7.992	4.49
ENSMUSG00000028978	Nos3	nitric oxide synthase 3, endothelial cell [Source:MGI Symbol;Acc:MGI:97362]	1.57426	0.654675	2.9893e-05	0.00347253	yes	up	6	8.44	6.62	7.68	9.46	4	6.27	3.74	3	4.5	7.64	4.302
ENSMUSG00000068079	Tcf15	transcription factor 15 [Source:MGI Symbol;Acc:MGI:104664]	1.91675	0.93866	3.09293e-05	0.00354698	yes	up	10.49	16.44	14.83	13.89	8.46	6.92	7.02	6.61	4	4.97	12.822	5.904
ENSMUSG00000027996	Sfrp2	secreted frizzled-related protein 2 [Source:MGI Symbol;Acc:MGI:108078]	4.41287	2.14172	3.1291e-05	0.00354698	yes	up	1.01	1.79	1.53	1.67	6.23	0.65	0.44	0.15	0.64	1.26	2.446	0.628
ENSMUSG00000049641	Vgll2	vestigial like family member 2 [Source:MGI Symbol;Acc:MGI:2447460]	0.480436	-1.05758	3.18977e-05	0.00357658	yes	down	40.25	31.94	27.31	35.87	20.75	60.18	80.97	63.91	25.81	60.82	31.224	58.338
ENSMUSG00000031803	B3gnt3	UDP-GlcNAc:betaGal beta-1,3-N-acetylglucosaminyltransferase 3 [Source:MGI Symbol;Acc:MGI:2152535]	1.62084	0.696744	3.22018e-05	0.00357658	yes	up	2.84	6.06	4.41	4.92	5.36	2.63	2.8	2.14	2.61	2.55	4.718	2.546
ENSMUSG00000035547	Capn5	calpain 5 [Source:MGI Symbol;Acc:MGI:1100859]	2.09286	1.06548	3.23154e-05	0.00357658	yes	up	0.84	1.66	1.15	1.42	2.06	0.63	0.91	0.42	0.5	0.6	1.426	0.612
ENSMUSG00000027309	Dnaaf9	dynein axonemal assembly factor 9 [Source:MGI Symbol;Acc:MGI:1923029]	1.66272	0.733545	3.54205e-05	0.00381934	yes	up	1.66	2.39	1.34	2.09	2.36	0.89	1.19	1.3	0.82	1.16	1.968	1.072
ENSMUSG00000039497	Dse	dermatan sulfate epimerase [Source:MGI Symbol;Acc:MGI:2443455]	1.85059	0.887984	3.55957e-05	0.00381934	yes	up	0.75	1.81	1.12	1.16	1.33	0.57	0.64	0.43	0.7	0.63	1.234	0.594
ENSMUSG00000038463	Olfml2b	olfactomedin-like 2B [Source:MGI Symbol;Acc:MGI:2443310]	2.40309	1.26489	3.85058e-05	0.00409137	yes	up	3.31	5.02	3.5	5.41	9.18	2.24	2.38	0.75	1.79	2.51	5.284	1.934
ENSMUSG00000041187	Prkd2	protein kinase D2 [Source:MGI Symbol;Acc:MGI:2141917]	1.55876	0.640394	3.87176e-05	0.00409137	yes	up	5.98	6.11	5.68	4.59	6.33	2.55	4.15	2.44	2.55	3.51	5.738	3.04
ENSMUSG00000021136	Smoc1	SPARC related modular calcium binding 1 [Source:MGI Symbol;Acc:MGI:1929878]	2.79885	1.48484	3.90043e-05	0.00409137	yes	up	1.02	1.64	1.4	1.97	4.4	0.76	0.9	0.41	0.73	0.44	2.086	0.648
ENSMUSG00000071176	Arhgef10	Rho guanine nucleotide exchange factor (GEF) 10 [Source:MGI Symbol;Acc:MGI:2444453]	1.60218	0.680036	4.48158e-05	0.00459804	yes	up	2.69	4.06	3.43	5.01	4.87	2.94	2.82	1.93	2.14	2.88	4.012	2.542
ENSMUSG00000059430	Actg2	actin, gamma 2, smooth muscle, enteric [Source:MGI Symbol;Acc:MGI:104589]	5.5477	2.47189	4.82451e-05	0.00485246	yes	up	2.04	8.04	2.7	3.67	4.88	0.62	1.94	0.39	0.26	0.13	4.266	0.668
ENSMUSG00000045817	Zfp36l2	zinc finger protein 36, C3H type-like 2 [Source:MGI Symbol;Acc:MGI:107945]	1.69766	0.763545	4.83312e-05	0.00485246	yes	up	5.42	11.01	6.67	11.15	11.13	4.77	6.21	3.55	4.03	4.9	9.076	4.692
ENSMUSG00000076441	Ass1	argininosuccinate synthetase 1 [Source:MGI Symbol;Acc:MGI:88090]	2.10415	1.07324	4.98546e-05	0.00493761	yes	up	2.05	4.38	2.52	3.99	5.2	2	1.58	1.55	1.28	1.62	3.628	1.606
ENSMUSG00000001029	Icam2	intercellular adhesion molecule 2 [Source:MGI Symbol;Acc:MGI:96394]	1.61029	0.687317	5.00886e-05	0.00493761	yes	up	9.93	11.07	7.28	11.03	11.56	6.19	6.99	3.77	4.92	6.16	10.174	5.606
ENSMUSG00000040016	Ptger3	prostaglandin E receptor 3 (subtype EP3) [Source:MGI Symbol;Acc:MGI:97795]	2.48416	1.31276	5.02332e-05	0.00493761	yes	up	0.75	0.85	0.72	0.69	1.4	0.35	0.39	0.27	0.25	0.18	0.882	0.288
ENSMUSG00000019929	Dcn	decorin [Source:MGI Symbol;Acc:MGI:94872]	1.55167	0.633823	5.14732e-05	0.00502435	yes	up	229.89	407.83	309.74	351.65	390.08	196.59	233.14	128.88	230.17	167.91	337.838	191.338
ENSMUSG00000036655	Colec11	collectin sub-family member 11 [Source:MGI Symbol;Acc:MGI:1918943]	2.80911	1.49011	5.47458e-05	0.00530695	yes	up	1.42	2.36	1.84	2.68	3.05	0.46	0.86	0.32	0.72	0.96	2.27	0.664
ENSMUSG00000009471	Myod1	myogenic differentiation 1 [Source:MGI Symbol;Acc:MGI:97275]	0.642089	-0.639155	5.55107e-05	0.00534423	yes	down	11.01	8.29	8.09	12.44	14.97	13.51	19.13	12.32	16.51	15.07	10.96	15.308
ENSMUSG00000035493	Tgfbi	transforming growth factor, beta induced [Source:MGI Symbol;Acc:MGI:99959]	2.04312	1.03077	5.72545e-05	0.00547462	yes	up	8.06	17.95	11.46	15.43	23.41	6.86	11.12	4.14	6.21	4.98	15.262	6.662
ENSMUSG00000033059	Pygb	brain glycogen phosphorylase [Source:MGI Symbol;Acc:MGI:97828]	1.92457	0.944535	5.81525e-05	0.00551187	yes	up	3.41	5.82	4.82	5.93	9.21	4.43	3.4	2.66	2.18	2.67	5.838	3.068
ENSMUSG00000000753	Serpinf1	serine (or cysteine) peptidase inhibitor, clade F, member 1 [Source:MGI Symbol;Acc:MGI:108080]	2.24409	1.16613	5.84283e-05	0.00551187	yes	up	52.02	129.98	58.77	101.04	215.67	37.02	59.13	25.83	37.85	48.38	111.496	41.642
ENSMUSG00000038370	Pcp4l1	Purkinje cell protein 4-like 1 [Source:MGI Symbol;Acc:MGI:1913675]	0.605084	-0.724792	6.16564e-05	0.00573935	yes	down	36.74	30.19	34.03	38.61	28.3	58.31	57.3	47.33	28.88	55.22	33.574	49.408
ENSMUSG00000027217	Tspan18	tetraspanin 18 [Source:MGI Symbol;Acc:MGI:1917186]	1.60332	0.681067	6.44348e-05	0.00581705	yes	up	1.64	1.48	1.66	1.55	1.92	1.09	1.17	0.72	0.88	0.69	1.65	0.91
ENSMUSG00000037419	Endod1	endonuclease domain containing 1 [Source:MGI Symbol;Acc:MGI:1919196]	1.69828	0.764073	6.46136e-05	0.00581705	yes	up	1.64	2	2.27	3.02	2.29	1.25	1.55	0.77	1.05	1.98	2.244	1.32
ENSMUSG00000033420	Antxr1	anthrax toxin receptor 1 [Source:MGI Symbol;Acc:MGI:1916788]	1.97846	0.984378	6.47875e-05	0.00581705	yes	up	2.27	3.94	2.78	3.94	4.97	1.57	2.78	0.87	1.6	1.38	3.58	1.64
ENSMUSG00000037095	Lrg1	leucine-rich alpha-2-glycoprotein 1 [Source:MGI Symbol;Acc:MGI:1924155]	1.88172	0.912055	6.51942e-05	0.00581705	yes	up	15.32	27.87	15.57	17.41	31.47	8.8	10.35	8.54	7.64	14.64	21.528	9.994
ENSMUSG00000022090	Pdlim2	PDZ and LIM domain 2 [Source:MGI Symbol;Acc:MGI:2384850]	1.85646	0.892556	6.53144e-05	0.00581705	yes	up	5.67	8.5	6.54	7.81	15.04	3.69	5.03	3.04	2.52	3.33	8.712	3.522
ENSMUSG00000072235	Tuba1a	tubulin, alpha 1A [Source:MGI Symbol;Acc:MGI:98869]	1.7072	0.771629	6.58265e-05	0.00581705	yes	up	35.86	47	35	42.41	54.04	25.37	31.53	11.38	19.33	24.17	42.862	22.356
ENSMUSG00000006014	Prg4	proteoglycan 4 (megakaryocyte stimulating factor, articular superficial zone protein) [Source:MGI Symbol;Acc:MGI:1891344]	2.70567	1.43598	6.59815e-05	0.00581705	yes	up	6.12	15.64	4.72	8.72	23.11	2.61	4.05	3.11	5.66	4.44	11.662	3.974
ENSMUSG00000027559	Car3	carbonic anhydrase 3 [Source:MGI Symbol;Acc:MGI:88270]	0.618552	-0.693033	6.66057e-05	0.00581705	yes	down	724.55	849.21	1032.43	779.07	628.26	913.58	1453.04	1314.12	1155.46	880.5	802.704	1143.34
ENSMUSG00000038976	Ppp1r9b	protein phosphatase 1, regulatory subunit 9B [Source:MGI Symbol;Acc:MGI:2387581]	1.54341	0.626119	6.66295e-05	0.00581705	yes	up	10.21	15.61	11.78	14.2	19.09	9.44	9.66	6.48	7.86	8.94	14.178	8.476
ENSMUSG00000016024	Lbp	lipopolysaccharide binding protein [Source:MGI Symbol;Acc:MGI:1098776]	2.28972	1.19517	7.46208e-05	0.0064626	yes	up	4.3	10.12	6.31	9.09	20.02	4	4.92	2.61	4.64	3.85	9.968	4.004
ENSMUSG00000045658	Pid1	phosphotyrosine interaction domain containing 1 [Source:MGI Symbol;Acc:MGI:2138391]	1.58601	0.665399	7.49434e-05	0.0064626	yes	up	2.28	3.13	2.45	3.97	2.77	1.76	2.02	1.03	1.61	1.65	2.92	1.614
ENSMUSG00000069920	B3gnt9	UDP-GlcNAc:betaGal beta-1,3-N-acetylglucosaminyltransferase 9 [Source:MGI Symbol;Acc:MGI:2142841]	2.07524	1.05328	7.60212e-05	0.0064873	yes	up	1.37	1.83	1.52	2.37	2.89	1.28	1.23	0.6	0.62	0.91	1.996	0.928
ENSMUSG00000029436	Mmp17	matrix metallopeptidase 17 [Source:MGI Symbol;Acc:MGI:1346076]	2.04572	1.03261	7.61529e-05	0.0064873	yes	up	0.41	0.51	1.08	0.66	0.65	0.31	0.27	0.15	0.18	0.23	0.662	0.228
ENSMUSG00000071656	Lrrn4cl	LRRN4 C-terminal like [Source:MGI Symbol;Acc:MGI:1916102]	1.66966	0.739552	8.05331e-05	0.00675881	yes	up	3.89	5.09	5.15	4.59	7.4	2.72	3.47	1.8	3.04	2.68	5.224	2.742
ENSMUSG00000050989	Selenon	selenoprotein N [Source:MGI Symbol;Acc:MGI:2151208]	1.84325	0.882248	8.10038e-05	0.00675881	yes	up	3.62	4.18	3	4.39	6.88	2.32	2.38	1.34	2.27	2.32	4.414	2.126
ENSMUSG00000047819	Tigd4	tigger transposable element derived 4 [Source:MGI Symbol;Acc:MGI:2685264]	0.603875	-0.727679	8.22772e-05	0.00675881	yes	down	2.23	1.93	2.78	2.16	1.55	2.68	3.71	3.01	3.42	2.87	2.13	3.138
ENSMUSG00000010663	Fads1	fatty acid desaturase 1 [Source:MGI Symbol;Acc:MGI:1923517]	1.82943	0.871393	8.243e-05	0.00675881	yes	up	2.27	4.3	2.62	4.84	5.51	2.12	2.07	1.54	1.65	1.98	3.908	1.872
ENSMUSG00000071714	Csf2rb2	colony stimulating factor 2 receptor, beta 2, low-affinity (granulocyte-macrophage) [Source:MGI Symbol;Acc:MGI:1339760]	2.501	1.3225	8.26867e-05	0.00675881	yes	up	0.54	2.28	1.22	1.14	1.88	0.37	0.44	0.48	0.73	0.57	1.412	0.518
ENSMUSG00000015085	Entpd2	ectonucleoside triphosphate diphosphohydrolase 2 [Source:MGI Symbol;Acc:MGI:1096863]	1.97525	0.982035	8.28298e-05	0.00675881	yes	up	7.7	12.96	8.06	12.04	20.66	6	7.31	3.24	5.7	5.13	12.284	5.476
ENSMUSG00000042436	Mfap4	microfibrillar-associated protein 4 [Source:MGI Symbol;Acc:MGI:1342276]	2.88332	1.52773	8.38514e-05	0.00675881	yes	up	3.69	6.37	3.51	8.07	7.79	1.53	3.27	0.85	0.6	2.81	5.886	1.812
ENSMUSG00000001761	Smo	smoothened, frizzled class receptor [Source:MGI Symbol;Acc:MGI:108075]	1.59892	0.6771	8.39841e-05	0.00675881	yes	up	2.14	2.9	2.1	3.54	3.51	1.6	2.05	1.27	1.28	1.61	2.838	1.562
ENSMUSG00000023046	Igfbp6	insulin-like growth factor binding protein 6 [Source:MGI Symbol;Acc:MGI:96441]	1.88369	0.913565	8.41485e-05	0.00675881	yes	up	56.23	114.51	67.06	94.96	157.46	49.84	67.31	30.5	38.06	43.59	98.044	45.86
ENSMUSG00000070469	Adamtsl3	ADAMTS-like 3 [Source:MGI Symbol;Acc:MGI:3028499]	1.83154	0.873061	8.47633e-05	0.0067695	yes	up	0.72	1.5	0.84	0.72	1.59	0.6	0.55	0.4	0.4	0.68	1.074	0.526
ENSMUSG00000022124	Fbxl3	F-box and leucine-rich repeat protein 3 [Source:MGI Symbol;Acc:MGI:1354702]	0.626446	-0.674738	8.58698e-05	0.00681913	yes	down	11.79	9.04	13.57	10.75	9.31	12.61	13.61	19.49	14.97	12.83	10.892	14.702
ENSMUSG00000033055	Ankrd54	ankyrin repeat domain 54 [Source:MGI Symbol;Acc:MGI:2444209]	1.62043	0.696375	8.82347e-05	0.00692152	yes	up	4.92	9.04	5.31	6.68	6.4	2.87	3.48	3.21	3.73	3.41	6.47	3.34
ENSMUSG00000067235	H2-Q10	histocompatibility 2, Q region locus 10 [Source:MGI Symbol;Acc:MGI:95929]	3.93244	1.97543	8.86365e-05	0.00692152	yes	up	1.44	3.24	1.37	4.49	14.3	1.53	0.86	0.55	0.64	0.94	4.968	0.904
ENSMUSG00000028364	Tnc	tenascin C [Source:MGI Symbol;Acc:MGI:101922]	3.93145	1.97506	9.12591e-05	0.00701503	yes	up	0.38	1.65	0.46	1.73	2.23	0.39	0.37	0.09	0.12	0.47	1.29	0.288
ENSMUSG00000055172	C1ra	complement component 1, r subcomponent A [Source:MGI Symbol;Acc:MGI:1355313]	1.94861	0.962448	9.13311e-05	0.00701503	yes	up	7.54	13.67	10.47	11.74	22.12	5.83	7.24	3.31	5.88	7.22	13.108	5.896
ENSMUSG00000027966	Col11a1	collagen, type XI, alpha 1 [Source:MGI Symbol;Acc:MGI:88446]	3.86206	1.94937	9.1946e-05	0.00702388	yes	up	0.2	0.78	0.16	0.71	0.55	0.05	0.16	0.04	0.12	0.1	0.48	0.094
ENSMUSG00000041959	S100a10	S100 calcium binding protein A10 (calpactin) [Source:MGI Symbol;Acc:MGI:1339468]	1.5594	0.64099	9.36783e-05	0.00711752	yes	up	45.49	59.27	41.94	40.84	56.95	28.56	37.09	18.23	23.72	32.17	48.898	27.954
ENSMUSG00000069805	Fbp1	fructose bisphosphatase 1 [Source:MGI Symbol;Acc:MGI:95492]	35.8206	5.16272	9.51636e-05	0.0071915	yes	up	0.07	5	0	0.86	1.08	0	0.08	0	0.04	0.04	1.402	0.032
ENSMUSG00000020186	Csrp2	cysteine and glycine-rich protein 2 [Source:MGI Symbol;Acc:MGI:1202907]	1.81291	0.858304	9.6307e-05	0.00720049	yes	up	7.3	9.51	6.12	8.6	10.89	4.95	5.84	3.53	2.09	3.88	8.484	4.058
ENSMUSG00000017493	Igfbp4	insulin-like growth factor binding protein 4 [Source:MGI Symbol;Acc:MGI:96439]	1.8684	0.901802	9.82128e-05	0.00730412	yes	up	35.83	56.01	48.7	57.65	103.44	36.77	33.87	19.71	28.52	29.93	60.326	29.76
ENSMUSG00000003528	Slc25a1	solute carrier family 25 (mitochondrial carrier, citrate transporter), member 1 [Source:MGI Symbol;Acc:MGI:1345283]	2.70598	1.43615	0.000100588	0.00740655	yes	up	10.79	10.8	6.86	13.2	41.4	6.23	4.76	5.21	4.24	5.8	16.61	5.248
ENSMUSG00000004530	Coro1c	coronin, actin binding protein 1C [Source:MGI Symbol;Acc:MGI:1345964]	1.69011	0.757115	0.000101089	0.00740655	yes	up	7	10.58	6.65	9.3	12.31	8.02	6.57	3.37	4.1	4.41	9.168	5.294
ENSMUSG00000047250	Ptgs1	prostaglandin-endoperoxide synthase 1 [Source:MGI Symbol;Acc:MGI:97797]	1.93581	0.95294	0.000101569	0.00740655	yes	up	1.73	2.86	1.37	2.23	2.59	0.73	2.09	1.03	0.72	0.83	2.156	1.08
ENSMUSG00000049551	Fzd9	frizzled class receptor 9 [Source:MGI Symbol;Acc:MGI:1313278]	0.581691	-0.781676	0.000103446	0.00749506	yes	down	10.71	7.63	8.29	10.67	7.86	16.98	18.27	13.63	8.26	14.49	9.032	14.326
ENSMUSG00000029552	Tes	testin LIM domain protein [Source:MGI Symbol;Acc:MGI:105081]	1.93603	0.953103	0.000104355	0.00752214	yes	up	1.08	2.47	1.72	1.94	1.62	0.81	1.16	0.68	0.66	0.75	1.766	0.812
ENSMUSG00000037206	Islr	immunoglobulin superfamily containing leucine-rich repeat [Source:MGI Symbol;Acc:MGI:1349645]	1.71248	0.776087	0.000107321	0.0076482	yes	up	20.61	25.05	22.92	25.78	36.26	15.34	17.66	6.76	13.43	14.69	26.124	13.576
ENSMUSG00000041445	Mmrn2	multimerin 2 [Source:MGI Symbol;Acc:MGI:2385618]	1.64215	0.715582	0.000107736	0.0076482	yes	up	7.21	14.05	8.51	13	15.71	6.61	7.39	4.38	5.99	6.78	11.696	6.23
ENSMUSG00000033825	Tpsb2	tryptase beta 2 [Source:MGI Symbol;Acc:MGI:96942]	2.89502	1.53357	0.000118859	0.00822199	yes	up	2.78	8.52	4.87	4.8	15.87	1.9	2.42	1.39	2.99	2.4	7.368	2.22
ENSMUSG00000036304	Zdhhc23	zinc finger, DHHC domain containing 23 [Source:MGI Symbol;Acc:MGI:2685625]	0.369256	-1.43731	0.000119914	0.00822199	yes	down	1.92	1.32	1.11	1.48	0.55	2.06	3.77	4.85	1.26	4.1	1.276	3.208
ENSMUSG00000051149	Adnp	activity-dependent neuroprotective protein [Source:MGI Symbol;Acc:MGI:1338758]	3.0096	1.58957	0.000121032	0.00825094	yes	up	0.73	1.52	0.94	1.27	0.69	0.73	0.56	0.97	0.05	0.98	1.03	0.658
ENSMUSG00000031493	Ggn	gametogenetin [Source:MGI Symbol;Acc:MGI:2181461]	11.0358	3.46412	0.00012151	0.00825094	yes	up	0.1	5.85	0.17	0.21	1.11	0.1	0.21	0.07	0.07	0.07	1.488	0.104
ENSMUSG00000005125	Ndrg1	N-myc downstream regulated gene 1 [Source:MGI Symbol;Acc:MGI:1341799]	1.7877	0.838106	0.000122659	0.00828895	yes	up	17.72	33.56	20.88	44.32	32.33	18.98	18.55	10.59	12.97	11.76	29.762	14.57
ENSMUSG00000023224	Serping1	serine (or cysteine) peptidase inhibitor, clade G, member 1 [Source:MGI Symbol;Acc:MGI:894696]	1.86833	0.901746	0.000125699	0.00845373	yes	up	56.23	97.21	70.79	83.57	183.39	47.86	53.35	30.92	41.33	51.35	98.238	44.962
ENSMUSG00000020300	Cpeb4	cytoplasmic polyadenylation element binding protein 4 [Source:MGI Symbol;Acc:MGI:1914829]	0.634001	-0.657442	0.000127194	0.00849244	yes	down	10.45	8.43	10.2	10.33	7.45	10.05	13.45	13.86	16.29	12.38	9.372	13.206
ENSMUSG00000025203	Scd2	stearoyl-Coenzyme A desaturase 2 [Source:MGI Symbol;Acc:MGI:98240]	1.65009	0.722547	0.000127483	0.00849244	yes	up	8.08	8.37	9.44	16.67	10.78	6.59	6.21	4.06	5.28	6.25	10.668	5.678
ENSMUSG00000051495	Irf2bp2	interferon regulatory factor 2 binding protein 2 [Source:MGI Symbol;Acc:MGI:2443921]	0.645109	-0.632386	0.000131028	0.00861878	yes	down	5.64	5.52	7.38	7.08	6.77	7.9	9.15	11.54	8.49	6.89	6.478	8.794
ENSMUSG00000020787	P2rx1	purinergic receptor P2X, ligand-gated ion channel, 1 [Source:MGI Symbol;Acc:MGI:1098235]	2.42304	1.27682	0.000131104	0.00861878	yes	up	1.1	0.67	1.43	1.16	1.23	0.61	0.57	0.36	0.39	0.4	1.118	0.466
ENSMUSG00000022840	Adcy5	adenylate cyclase 5 [Source:MGI Symbol;Acc:MGI:99673]	2.04473	1.03191	0.000131219	0.00861878	yes	up	1.53	1.88	1.81	2.25	3.99	1.3	1.31	0.51	0.86	0.96	2.292	0.988
ENSMUSG00000021226	Acot2	acyl-CoA thioesterase 2 [Source:MGI Symbol;Acc:MGI:2159605]	0.546239	-0.872396	0.000133525	0.00870193	yes	down	21.52	17.24	20.23	20.82	12.34	27.18	26.93	44.39	22.72	27.07	18.43	29.658
ENSMUSG00000033022	Cdo1	cysteine dioxygenase 1, cytosolic [Source:MGI Symbol;Acc:MGI:105925]	2.36382	1.24112	0.000136489	0.00884094	yes	up	8.71	10.87	7.91	16.82	29.86	5.89	5.45	5.6	2.81	7.88	14.834	5.526
ENSMUSG00000091971	Hspa1a	heat shock protein 1A [Source:MGI Symbol;Acc:MGI:96244]	0.489118	-1.03174	0.000138438	0.00884495	yes	down	4.79	6.05	5.67	4.64	4.16	4.88	11.39	14.58	5.86	9.14	5.062	9.17
ENSMUSG00000025089	Gfra1	glial cell line derived neurotrophic factor family receptor alpha 1 [Source:MGI Symbol;Acc:MGI:1100842]	1.55571	0.63757	0.000139369	0.0088641	yes	up	1.71	2	2.23	2.47	4.11	1.5	1.41	1.34	1.06	0.96	2.504	1.254
ENSMUSG00000032232	Cgnl1	cingulin-like 1 [Source:MGI Symbol;Acc:MGI:1915428]	1.70193	0.767173	0.000141653	0.00891493	yes	up	1.2	3.02	1.6	2.37	2.66	1.11	2.18	1.16	0.88	0.78	2.17	1.222
ENSMUSG00000029675	Eln	elastin [Source:MGI Symbol;Acc:MGI:95317]	1.94888	0.962649	0.000142039	0.00891493	yes	up	13.79	21.65	16.84	16.02	23.21	9.58	16.46	3.77	6.16	8.73	18.302	8.94
ENSMUSG00000110040	Gm49369	predicted gene, 49369 [Source:MGI Symbol;Acc:MGI:6121585]	2.31356	1.21011	0.000142071	0.00891493	yes	up	38.32	108.44	45.55	92.81	108.39	19.37	23.49	18.21	37.04	48.52	78.702	29.326
ENSMUSG00000041577	Prelp	proline arginine-rich end leucine-rich repeat [Source:MGI Symbol;Acc:MGI:2151110]	2.17852	1.12335	0.000144714	0.00904042	yes	up	9.9	27.33	12.59	19.95	35.99	8.66	12.27	4.25	8.26	9.09	21.152	8.506
ENSMUSG00000048371	Pdp2	pyruvate dehyrogenase phosphatase catalytic subunit 2 [Source:MGI Symbol;Acc:MGI:1918878]	0.42741	-1.22631	0.000145495	0.00904899	yes	down	1.44	1.39	2.03	1.78	1.28	2.62	1.73	6.08	2.34	3.23	1.584	3.2
ENSMUSG00000020902	Ntn1	netrin 1 [Source:MGI Symbol;Acc:MGI:105088]	2.20406	1.14016	0.000146246	0.00905563	yes	up	2.48	6.01	3.74	6.71	10.52	2.48	2.96	1.2	1.9	2.19	5.892	2.146
ENSMUSG00000054752	Fsd1l	fibronectin type III and SPRY domain containing 1-like [Source:MGI Symbol;Acc:MGI:2442443]	0.490099	-1.02885	0.000150116	0.00925454	yes	down	0.71	0.42	0.59	0.47	0.36	0.84	0.78	1.1	1.01	0.84	0.51	0.914
ENSMUSG00000017969	Ptgis	prostaglandin I2 (prostacyclin) synthase [Source:MGI Symbol;Acc:MGI:1097156]	2.65518	1.40881	0.000154898	0.00947047	yes	up	0.93	2.97	2.12	2.67	4.47	1.07	1.21	0.36	0.81	0.88	2.632	0.866
ENSMUSG00000035783	Acta2	actin, alpha 2, smooth muscle, aorta [Source:MGI Symbol;Acc:MGI:87909]	1.59104	0.66997	0.000154966	0.00947047	yes	up	106.09	102.93	119.08	122.98	127.23	81.49	99.08	40.46	51.68	55.06	115.662	65.554
ENSMUSG00000036395	Glb1l2	galactosidase, beta 1-like 2 [Source:MGI Symbol;Acc:MGI:2388283]	2.30757	1.20638	0.000161579	0.00980906	yes	up	1.98	2.27	1.78	2.32	5.85	1.38	1.32	0.96	0.8	0.95	2.84	1.082
ENSMUSG00000016494	Cd34	CD34 antigen [Source:MGI Symbol;Acc:MGI:88329]	1.5689	0.649749	0.000162622	0.00981039	yes	up	28.6	40.38	28.52	33.07	52.22	21.88	28.08	13.42	17.59	22.82	36.558	20.758
ENSMUSG00000025932	Eya1	EYA transcriptional coactivator and phosphatase 1 [Source:MGI Symbol;Acc:MGI:109344]	0.644546	-0.633645	0.000166107	0.00993972	yes	down	5.37	4.35	4.61	7.76	3.61	7.08	6.8	6.17	6.95	6	5.14	6.6
ENSMUSG00000030218	Mgp	matrix Gla protein [Source:MGI Symbol;Acc:MGI:96976]	1.7897	0.839714	0.000166495	0.00993972	yes	up	78.65	151.68	72.54	99.07	138.76	67.81	75.08	34.87	38.26	51.57	108.14	53.518
ENSMUSG00000036769	Wdr44	WD repeat domain 44 [Source:MGI Symbol;Acc:MGI:1919654]	0.636692	-0.651333	0.000169691	0.010064	yes	down	2.86	2.54	3.48	2.38	2.77	3.32	3.55	3.85	4.14	4.66	2.806	3.904
ENSMUSG00000063160	Numbl	numb-like [Source:MGI Symbol;Acc:MGI:894702]	1.6255	0.700882	0.000173294	0.0101756	yes	up	3.34	4.35	2.76	4.15	5.71	1.9	2.18	1.77	2.27	2.24	4.062	2.072
ENSMUSG00000070044	Fam149a	family with sequence similarity 149, member A [Source:MGI Symbol;Acc:MGI:2387177]	1.83943	0.879258	0.000173758	0.0101756	yes	up	1.08	1.04	0.96	0.79	1.16	0.5	0.77	0.37	0.47	0.41	1.006	0.504
ENSMUSG00000079362	Gm43302	predicted gene 43302 [Source:MGI Symbol;Acc:MGI:5663439]	0.219958	-2.1847	0.000174469	0.0101756	yes	down	2.72	1.53	1.57	0.52	0.72	4.74	4.37	10.96	2.08	6.47	1.412	5.724
ENSMUSG00000002602	Axl	AXL receptor tyrosine kinase [Source:MGI Symbol;Acc:MGI:1347244]	1.77266	0.825916	0.000178609	0.0103741	yes	up	12.93	22.44	21.89	19.23	29.97	10.1	13.73	5.6	8.01	13.18	21.292	10.124
ENSMUSG00000046402	Rbp1	retinol binding protein 1, cellular [Source:MGI Symbol;Acc:MGI:97876]	1.96606	0.97531	0.000181607	0.01049	yes	up	1.48	2.3	1.38	2.45	3	1.02	1.46	0.58	0.88	0.82	2.122	0.952
ENSMUSG00000033965	Slc16a2	solute carrier family 16 (monocarboxylic acid transporters), member 2 [Source:MGI Symbol;Acc:MGI:1203732]	1.64871	0.72134	0.000182097	0.01049	yes	up	1.53	2.03	1.68	1.96	2.83	1.25	1.29	0.73	0.89	1.38	2.006	1.108
ENSMUSG00000044172	Ptx4	pentraxin 4 [Source:MGI Symbol;Acc:MGI:1915759]	3.35939	1.7482	0.000190364	0.0109214	yes	up	0.45	1.5	0.61	1.31	1.53	0.27	0.56	0.17	0.29	0.32	1.08	0.322
ENSMUSG00000021130	Galnt16	polypeptide N-acetylgalactosaminyltransferase 16 [Source:MGI Symbol;Acc:MGI:1917754]	1.83847	0.878502	0.000191662	0.0109512	yes	up	3.05	4.21	2.77	4.1	5.96	1.93	2.38	1.17	1.49	2.59	4.018	1.912
ENSMUSG00000028041	Adam15	a disintegrin and metallopeptidase domain 15 (metargidin) [Source:MGI Symbol;Acc:MGI:1333882]	1.55175	0.633892	0.000192515	0.0109554	yes	up	18.39	24.96	23.53	18.42	27	17.74	22.05	14.38	17.19	16.88	22.46	17.648
ENSMUSG00000038521	C1s1	complement component 1, s subcomponent 1 [Source:MGI Symbol;Acc:MGI:1355312]	1.56409	0.645327	0.000193721	0.0109796	yes	up	26.74	31.27	27.44	28.22	43.88	19.74	22.3	11.68	21.07	20.73	31.51	19.104
ENSMUSG00000079523	Tmsb10	thymosin, beta 10 [Source:MGI Symbol;Acc:MGI:109146]	1.83733	0.877614	0.000194835	0.0109984	yes	up	65.48	143.51	62.02	87.19	129.37	50.11	50.99	29.6	47.38	59.68	97.514	47.552
ENSMUSG00000024076	Vit	vitrin [Source:MGI Symbol;Acc:MGI:1921449]	2.39678	1.2611	0.000196195	0.0110308	yes	up	1.35	4.78	1.35	4.07	3.52	1.13	1.39	0.55	1.12	0.66	3.014	0.97
ENSMUSG00000020218	Wif1	Wnt inhibitory factor 1 [Source:MGI Symbol;Acc:MGI:1344332]	14.7642	3.88403	0.000210028	0.0116245	yes	up	0.04	1.62	0	1.3	1.43	0.07	0.05	0.02	0.07	0.13	0.878	0.068
ENSMUSG00000031906	Smpd3	sphingomyelin phosphodiesterase 3, neutral [Source:MGI Symbol;Acc:MGI:1927578]	2.7445	1.45655	0.000214307	0.0117689	yes	up	0.61	1.52	0.64	0.81	1.63	0.35	0.44	0.1	0.2	0.48	1.042	0.314
ENSMUSG00000030787	Lyve1	lymphatic vessel endothelial hyaluronan receptor 1 [Source:MGI Symbol;Acc:MGI:2136348]	2.22162	1.15161	0.000220919	0.0120358	yes	up	1.57	5.25	3.07	2.32	5.42	1.21	1.44	0.82	0.51	1.84	3.526	1.164
ENSMUSG00000031661	Nkd1	naked cuticle 1 [Source:MGI Symbol;Acc:MGI:2135954]	1.94799	0.961985	0.000223203	0.0120616	yes	up	2.13	2.97	2.05	2.42	2.7	1.47	1.26	0.59	1.03	1.34	2.454	1.138
ENSMUSG00000031391	L1cam	L1 cell adhesion molecule [Source:MGI Symbol;Acc:MGI:96721]	1.76999	0.823741	0.000225242	0.0120616	yes	up	0.76	2.81	1.96	1.38	1.49	0.93	1.82	0.8	0.53	1.34	1.68	1.084
ENSMUSG00000055653	Gpc3	glypican 3 [Source:MGI Symbol;Acc:MGI:104903]	2.13115	1.09163	0.000226336	0.0120616	yes	up	3.97	6.55	4.35	8.43	5.38	3.31	3.7	0.98	2.15	1.7	5.736	2.368
ENSMUSG00000008393	Carhsp1	calcium regulated heat stable protein 1 [Source:MGI Symbol;Acc:MGI:1196368]	1.57935	0.659332	0.000226541	0.0120616	yes	up	5.8	10.69	7.64	8.22	12.03	5.68	6.2	3.58	4.13	5.1	8.876	4.938
ENSMUSG00000027318	Adam33	a disintegrin and metallopeptidase domain 33 [Source:MGI Symbol;Acc:MGI:1341813]	1.70057	0.766022	0.000227616	0.0120731	yes	up	2.75	2.68	1.76	2.59	3.35	0.91	1.38	1.36	1.86	1.34	2.626	1.37
ENSMUSG00000018593	Sparc	secreted acidic cysteine rich glycoprotein [Source:MGI Symbol;Acc:MGI:98373]	1.79088	0.84067	0.000230447	0.0121585	yes	up	141.78	252.82	147.59	250.5	367.79	119.72	125.33	68.82	106.65	141.64	232.096	112.432
ENSMUSG00000064343	mt-Tq	mitochondrially encoded tRNA glutamine [Source:MGI Symbol;Acc:MGI:102477]	4.24926	2.08721	0.000231945	0.0121585	yes	up	0	0	0	0	0	0	0	0	0	0	0	0
ENSMUSG00000037379	Spon2	spondin 2, extracellular matrix protein [Source:MGI Symbol;Acc:MGI:1923724]	2.35747	1.23724	0.000232137	0.0121585	yes	up	1.16	2.52	1.66	3.05	3.49	0.69	0.81	0.59	0.73	1.33	2.376	0.83
ENSMUSG00000042453	Reln	reelin [Source:MGI Symbol;Acc:MGI:103022]	2.19141	1.13186	0.000232687	0.0121585	yes	up	2.46	3.55	3.24	3.89	3.52	1.8	2.2	0.84	1.34	0.76	3.332	1.388
ENSMUSG00000035184	Fam124a	family with sequence similarity 124, member A [Source:MGI Symbol;Acc:MGI:3645930]	1.53092	0.614398	0.000237322	0.0123548	yes	up	1.6	3.82	2.3	2.61	3.26	1.03	1.36	0.71	1.2	1.25	2.718	1.11
ENSMUSG00000041695	Kcnj2	potassium inwardly-rectifying channel, subfamily J, member 2 [Source:MGI Symbol;Acc:MGI:104744]	0.605151	-0.724632	0.000240548	0.0124766	yes	down	6.81	7.74	4.21	8.26	5.92	8.39	10.4	12.74	8.42	7.62	6.588	9.514
ENSMUSG00000007041	Clic1	chloride intracellular channel 1 [Source:MGI Symbol;Acc:MGI:2148924]	1.52513	0.608936	0.000241716	0.012491	yes	up	10.77	16.05	10.88	12.46	18.93	8.02	10.22	5.64	7.59	8.42	13.818	7.978
ENSMUSG00000041235	Chd7	chromodomain helicase DNA binding protein 7 [Source:MGI Symbol;Acc:MGI:2444748]	0.639874	-0.64414	0.000248062	0.0126349	yes	down	1.89	2.96	3.31	5.42	3.17	4.33	5.49	6.35	4.63	4.91	3.35	5.142
ENSMUSG00000038527	C1rl	complement component 1, r subcomponent-like [Source:MGI Symbol;Acc:MGI:2660692]	3.33199	1.73638	0.000249492	0.0126602	yes	up	0.2	0.51	0.37	0.42	0.74	0.13	0.09	0.07	0.1	0.2	0.448	0.118
ENSMUSG00000090958	Lrrc32	leucine rich repeat containing 32 [Source:MGI Symbol;Acc:MGI:93882]	1.50421	0.589004	0.000253443	0.0127684	yes	up	3.59	5.13	3.11	4.08	6.33	2.39	3.5	2.2	2.47	2.38	4.448	2.588
ENSMUSG00000032554	Trf	transferrin [Source:MGI Symbol;Acc:MGI:98821]	2.98273	1.57663	0.000258179	0.0129393	yes	up	37.02	59.47	41.57	60	152.98	32.13	22.92	18.17	21.64	24.54	70.208	23.88
ENSMUSG00000022371	Col14a1	collagen, type XIV, alpha 1 [Source:MGI Symbol;Acc:MGI:1341272]	2.06674	1.04736	0.000258675	0.0129393	yes	up	2.4	3.05	2.6	3.3	4.98	1.71	2.55	0.82	1.25	1.82	3.266	1.63
ENSMUSG00000005681	Apoa2	apolipoprotein A-II [Source:MGI Symbol;Acc:MGI:88050]	14.6727	3.87506	0.000263979	0.0131263	yes	up	0.41	1.83	0.43	23.71	14.3	0	1.1	0.2	0.34	0.96	8.136	0.52
ENSMUSG00000056427	Slit3	slit guidance ligand 3 [Source:MGI Symbol;Acc:MGI:1315202]	2.10492	1.07376	0.000267299	0.0131927	yes	up	2.75	6.09	4.06	5.73	11.64	2.29	3.55	1.56	2.66	2.52	6.054	2.516
ENSMUSG00000022099	Dmtn	dematin actin binding protein [Source:MGI Symbol;Acc:MGI:99670]	2.06782	1.04811	0.000268477	0.0131927	yes	up	0.88	1.44	1.3	1.56	1.85	0.52	0.86	0.5	0.49	0.59	1.406	0.592
ENSMUSG00000055254	Ntrk2	neurotrophic tyrosine kinase, receptor, type 2 [Source:MGI Symbol;Acc:MGI:97384]	2.32512	1.21731	0.000269699	0.0131927	yes	up	1.34	5.3	1.94	3.18	6.43	1.28	1.63	0.5	1.12	0.6	3.638	1.026
ENSMUSG00000025900	Rp1	retinitis pigmentosa 1 (human) [Source:MGI Symbol;Acc:MGI:1341105]	0.136737	-2.87052	0.000269847	0.0131927	yes	down	0.02	0.04	0.06	0.03	0	0.09	0.09	0.6	0.13	0.19	0.03	0.22
ENSMUSG00000105703	Gm43305	predicted gene 43305 [Source:MGI Symbol;Acc:MGI:5663442]	1.79277	0.842193	0.000270312	0.0131927	yes	up	11.7	13.65	10.84	10.88	22.26	5.94	6.4	6.52	4.62	10.14	13.866	6.724
ENSMUSG00000030513	Pcsk6	proprotein convertase subtilisin/kexin type 6 [Source:MGI Symbol;Acc:MGI:102897]	1.80077	0.848615	0.000280329	0.0134438	yes	up	9.17	13.67	12.94	12.37	24.42	8.16	9.89	4.58	6.71	6.8	14.514	7.228
ENSMUSG00000028179	Cth	cystathionase (cystathionine gamma-lyase) [Source:MGI Symbol;Acc:MGI:1339968]	0.426844	-1.22822	0.000281133	0.0134438	yes	down	1.69	1.28	1.24	1.29	0.97	2.35	1.74	3.91	1.31	2.48	1.294	2.358
ENSMUSG00000038855	Itpkb	inositol 1,4,5-trisphosphate 3-kinase B [Source:MGI Symbol;Acc:MGI:109235]	1.58817	0.667367	0.000283787	0.0135217	yes	up	10.76	15.03	10.04	15.98	15.92	8.17	11.15	4.63	5.83	8.15	13.546	7.586
ENSMUSG00000053931	Cnn3	calponin 3, acidic [Source:MGI Symbol;Acc:MGI:1919244]	1.55983	0.641392	0.000290592	0.0137992	yes	up	16.44	26.5	18.77	26.38	21.99	16.27	16.79	8.01	10.16	11.18	22.016	12.482
ENSMUSG00000006800	Sulf2	sulfatase 2 [Source:MGI Symbol;Acc:MGI:1919293]	1.9497	0.963255	0.000299815	0.0140762	yes	up	2.87	6.26	4.17	6	9.66	2.52	3.17	1.42	1.9	2.77	5.792	2.356
ENSMUSG00000006219	Fblim1	filamin binding LIM protein 1 [Source:MGI Symbol;Acc:MGI:1921452]	2.01223	1.00879	0.000300636	0.0140762	yes	up	1.73	1.78	3.36	2.77	3.98	1.15	1.44	0.44	0.97	0.88	2.724	0.976
ENSMUSG00000029467	Atp2a2	ATPase, Ca++ transporting, cardiac muscle, slow twitch 2 [Source:MGI Symbol;Acc:MGI:88110]	0.322289	-1.63357	0.000301432	0.0140762	yes	down	47.67	18.77	27.82	53.88	15.71	78.69	82.45	180.88	58.4	73.31	32.77	94.746
ENSMUSG00000003477	Inmt	indolethylamine N-methyltransferase [Source:MGI Symbol;Acc:MGI:102963]	1.79429	0.843416	0.000304404	0.0141267	yes	up	29.02	50.63	49.69	49.24	87.01	20.2	24.99	30.55	22.74	27.88	53.118	25.272
ENSMUSG00000017466	Timp2	tissue inhibitor of metalloproteinase 2 [Source:MGI Symbol;Acc:MGI:98753]	1.81656	0.86121	0.000305129	0.0141267	yes	up	31	64.09	43.01	60.73	100.72	30.21	36.16	17.54	29.89	31.03	59.91	28.966
ENSMUSG00000032118	Fez1	fasciculation and elongation protein zeta 1 (zygin I) [Source:MGI Symbol;Acc:MGI:2670976]	1.52774	0.611398	0.000308534	0.0141831	yes	up	3.83	3.52	5.24	5.01	6.12	3.15	2.7	2.51	2.36	2.47	4.744	2.638
ENSMUSG00000025647	Shisa5	shisa family member 5 [Source:MGI Symbol;Acc:MGI:1915044]	1.58565	0.665077	0.000311644	0.0142223	yes	up	18.2	24.91	18.38	25.19	31.76	12.39	13.62	7.38	10.21	16.42	23.688	12.004
ENSMUSG00000023191	P3h3	prolyl 3-hydroxylase 3 [Source:MGI Symbol;Acc:MGI:1315208]	1.7415	0.800331	0.00031651	0.0143512	yes	up	2.32	4.63	4.15	5.25	8.32	2.08	3.39	2.56	2.39	1.8	4.934	2.444
ENSMUSG00000025612	Bach1	BTB and CNC homology 1, basic leucine zipper transcription factor 1 [Source:MGI Symbol;Acc:MGI:894680]	0.660661	-0.598018	0.000322696	0.0145846	yes	down	3.88	4.47	5.45	4.79	3.23	4.74	6.17	6.59	5.85	6.09	4.364	5.888
ENSMUSG00000022637	Cblb	Casitas B-lineage lymphoma b [Source:MGI Symbol;Acc:MGI:2146430]	0.591499	-0.757552	0.000327808	0.0147003	yes	down	2.96	3.6	3.79	4.23	4.4	4.05	4.47	8.06	5.22	5.39	3.796	5.438
ENSMUSG00000039701	Usp53	ubiquitin specific peptidase 53 [Source:MGI Symbol;Acc:MGI:2139607]	0.605078	-0.724806	0.000329079	0.0147003	yes	down	2.16	1.38	2.24	1	0.91	1.39	1.84	1.92	1.7	2.56	1.538	1.882
ENSMUSG00000003348	Mob3a	MOB kinase activator 3A [Source:MGI Symbol;Acc:MGI:3050117]	1.62511	0.700535	0.00032944	0.0147003	yes	up	2.48	3.71	3.95	2.92	5.59	1.53	2.3	1.56	1.62	1.86	3.73	1.774
ENSMUSG00000014158	Trpv4	transient receptor potential cation channel, subfamily V, member 4 [Source:MGI Symbol;Acc:MGI:1926945]	1.80836	0.854678	0.000341995	0.0152123	yes	up	1.26	1.77	1.33	1.77	1.89	0.72	1.17	0.68	0.39	0.86	1.604	0.764
ENSMUSG00000072949	Acot1	acyl-CoA thioesterase 1 [Source:MGI Symbol;Acc:MGI:1349396]	0.522097	-0.937609	0.000350568	0.015492	yes	down	8.17	6.61	8.02	10.41	4.93	12.87	11.28	18.78	7.29	13.71	7.628	12.786
ENSMUSG00000070047	Fat1	FAT atypical cadherin 1 [Source:MGI Symbol;Acc:MGI:109168]	1.80973	0.855776	0.000351799	0.015492	yes	up	1.12	1.73	1.63	2.23	1.55	0.7	1.61	0.32	0.71	0.75	1.652	0.818
ENSMUSG00000078794	Dact3	dishevelled-binding antagonist of beta-catenin 3 [Source:MGI Symbol;Acc:MGI:3654828]	2.22064	1.15098	0.000352691	0.015492	yes	up	0.95	1.97	1.02	2.07	2.35	0.73	1	0.31	0.77	0.5	1.672	0.662
ENSMUSG00000027223	Mapk8ip1	mitogen-activated protein kinase 8 interacting protein 1 [Source:MGI Symbol;Acc:MGI:1309464]	1.69863	0.764371	0.0003555	0.0155667	yes	up	3.16	4.81	2.85	6.11	4.26	2.92	2.44	1.72	2.11	1.8	4.238	2.198
ENSMUSG00000026890	Lhx6	LIM homeobox protein 6 [Source:MGI Symbol;Acc:MGI:1306803]	1.90233	0.92777	0.000357275	0.0155958	yes	up	1.12	4.06	1.55	2.36	1.54	0.98	0.66	0.98	0.71	0.83	2.126	0.832
ENSMUSG00000002603	Tgfb1	transforming growth factor, beta 1 [Source:MGI Symbol;Acc:MGI:98725]	1.69432	0.760703	0.000362363	0.0157203	yes	up	6.1	8.66	5.73	7.14	12.13	4.89	4.86	3.02	3.29	5.34	7.952	4.28
ENSMUSG00000037138	Aff3	AF4/FMR2 family, member 3 [Source:MGI Symbol;Acc:MGI:106927]	1.783	0.83431	0.000364449	0.0157622	yes	up	0.63	0.99	0.61	0.87	0.93	0.6	0.44	0.26	0.38	0.31	0.806	0.398
ENSMUSG00000038526	Car14	carbonic anhydrase 14 [Source:MGI Symbol;Acc:MGI:1344341]	1.64262	0.716	0.000373576	0.0161073	yes	up	31.98	42.53	36.83	30.46	48.88	18.68	20.69	20.35	14.06	30.12	38.136	20.78
ENSMUSG00000036545	Adamts2	a disintegrin-like and metallopeptidase (reprolysin type) with thrombospondin type 1 motif, 2 [Source:MGI Symbol;Acc:MGI:1347356]	1.76415	0.818972	0.000375301	0.0161113	yes	up	2.39	4.15	3.39	3.91	5.9	1.85	3.03	1.32	1.52	2.46	3.948	2.036
ENSMUSG00000034957	Cebpa	CCAAT/enhancer binding protein (C/EBP), alpha [Source:MGI Symbol;Acc:MGI:99480]	2.49573	1.31946	0.000375962	0.0161113	yes	up	4.09	5.5	4.8	8.07	21.61	3.61	2.91	3.55	2.87	2.94	8.814	3.176
ENSMUSG00000030342	Cd9	CD9 antigen [Source:MGI Symbol;Acc:MGI:88348]	1.69809	0.763912	0.000386587	0.0164663	yes	up	29.2	45.03	27.45	55.09	37.87	28.91	25.43	13	16.92	16.7	38.928	20.192
ENSMUSG00000042116	Vwa1	von Willebrand factor A domain containing 1 [Source:MGI Symbol;Acc:MGI:2179729]	1.52153	0.605527	0.00039859	0.0168246	yes	up	9.38	13.97	9.65	15.16	15.43	8.84	8.96	4.58	7.26	7.16	12.718	7.36
ENSMUSG00000018800	Abca5	ATP-binding cassette, sub-family A (ABC1), member 5 [Source:MGI Symbol;Acc:MGI:2386607]	0.624033	-0.680305	0.000401717	0.0169058	yes	down	1.31	1.02	1.58	1.16	0.77	1.57	1.7	1.64	1.42	1.63	1.168	1.592
ENSMUSG00000059901	Adamts14	a disintegrin-like and metallopeptidase (reprolysin type) with thrombospondin type 1 motif, 14 [Source:MGI Symbol;Acc:MGI:2179942]	2.22247	1.15216	0.000403401	0.016926	yes	up	0.32	0.46	0.35	0.5	0.76	0.22	0.27	0.2	0.12	0.12	0.478	0.186
ENSMUSG00000033454	Zbtb1	zinc finger and BTB domain containing 1 [Source:MGI Symbol;Acc:MGI:2442326]	0.663381	-0.592091	0.000405497	0.0169633	yes	down	0.44	0.45	0.51	0.63	0.45	0.63	0.59	0.63	0.77	0.66	0.496	0.656
ENSMUSG00000048142	Nat8l	N-acetyltransferase 8-like [Source:MGI Symbol;Acc:MGI:2447776]	3.62875	1.85947	0.000410171	0.0170493	yes	up	0.25	0.26	0.19	0.47	1.24	0.09	0.09	0.08	0.1	0.22	0.482	0.116
ENSMUSG00000029290	Zfp326	zinc finger protein 326 [Source:MGI Symbol;Acc:MGI:1927246]	0.575324	-0.797554	0.000421621	0.0174083	yes	down	2.23	2.75	2.71	2.19	1.81	2.43	4.16	4.97	4.13	2.66	2.338	3.67
ENSMUSG00000091177	Gm15494	predicted gene 15494 [Source:MGI Symbol;Acc:MGI:3782940]	0.606067	-0.72245	0.000423261	0.0174083	yes	down	4.18	6.07	7.66	4.8	6.09	6.98	8.53	10.75	7.96	6.62	5.76	8.168
ENSMUSG00000044674	Fzd1	frizzled class receptor 1 [Source:MGI Symbol;Acc:MGI:1196625]	2.13845	1.09657	0.000424803	0.0174083	yes	up	1.12	2.01	1.08	2.73	3.33	0.84	1.15	0.48	0.71	1.02	2.054	0.84
ENSMUSG00000051022	Hs3st1	heparan sulfate (glucosamine) 3-O-sulfotransferase 1 [Source:MGI Symbol;Acc:MGI:1201606]	2.54543	1.34791	0.000429908	0.0174206	yes	up	0.76	1.53	1.87	2.99	2.44	0.69	1.19	0.44	0.55	0.46	1.918	0.666
ENSMUSG00000002458	Rgs19	regulator of G-protein signaling 19 [Source:MGI Symbol;Acc:MGI:1915153]	1.72261	0.784593	0.000429975	0.0174206	yes	up	3.73	4.33	4.42	3.79	5.56	2.06	1.88	2.3	3.12	2.22	4.366	2.316
ENSMUSG00000071984	Fndc1	fibronectin type III domain containing 1 [Source:MGI Symbol;Acc:MGI:1915905]	1.96739	0.976285	0.000431754	0.0174206	yes	up	6.64	10.79	9.76	11.1	20.02	5.99	6.36	2.96	7.5	5.86	11.662	5.734
ENSMUSG00000052957	Gas1	growth arrest specific 1 [Source:MGI Symbol;Acc:MGI:95655]	1.65669	0.728305	0.000432095	0.0174206	yes	up	11.69	20.68	26.54	22.47	30.74	9.44	17.6	7.15	11.92	13.36	22.424	11.894
ENSMUSG00000041607	Mbp	myelin basic protein [Source:MGI Symbol;Acc:MGI:96925]	3.42072	1.7743	0.00043254	0.0174206	yes	up	44.95	80.41	39.09	185.65	33.28	30.71	22.35	9.92	17.62	12.76	76.676	18.672
ENSMUSG00000014602	Kif1a	kinesin family member 1A [Source:MGI Symbol;Acc:MGI:108391]	2.67956	1.42199	0.00043442	0.0174463	yes	up	0.53	1.4	0.59	2.07	0.43	0.42	0.61	0.23	0.14	0.28	1.004	0.336
ENSMUSG00000025572	Tmc6	transmembrane channel-like gene family 6 [Source:MGI Symbol;Acc:MGI:1098686]	1.60442	0.682055	0.000436389	0.0174755	yes	up	2.98	3.04	3.09	2.91	2.94	2.33	2.49	2.51	1.86	1.81	2.992	2.2
ENSMUSG00000000223	Drp2	dystrophin related protein 2 [Source:MGI Symbol;Acc:MGI:107432]	2.29288	1.19716	0.000439974	0.017569	yes	up	2.03	4.51	2.42	7.75	1.9	1.99	1.71	1.05	1.07	1	3.722	1.364
ENSMUSG00000026365	Cfh	complement component factor h [Source:MGI Symbol;Acc:MGI:88385]	1.67243	0.741943	0.000446347	0.017773	yes	up	1.66	3.86	2.65	3.45	4.23	1.53	1.64	1.64	2.03	1.57	3.17	1.682
ENSMUSG00000001098	Kctd10	potassium channel tetramerisation domain containing 10 [Source:MGI Symbol;Acc:MGI:2141207]	1.50615	0.590864	0.00045902	0.0181746	yes	up	11.24	20.69	14.2	19.45	22.28	10.7	15.44	6.94	8.05	9.73	17.572	10.172
ENSMUSG00000015354	Pcolce2	procollagen C-endopeptidase enhancer 2 [Source:MGI Symbol;Acc:MGI:1923727]	1.88061	0.911198	0.000460934	0.0181765	yes	up	5.84	2.72	3	2.76	6.3	2.4	2.7	1.14	1.61	1.87	4.124	1.944
ENSMUSG00000029471	Camkk2	calcium/calmodulin-dependent protein kinase kinase 2, beta [Source:MGI Symbol;Acc:MGI:2444812]	1.69532	0.761555	0.000461654	0.0181765	yes	up	1.36	2.16	2.07	2.57	3.21	0.94	1.12	0.58	0.97	1.46	2.274	1.014
ENSMUSG00000020432	Tcn2	transcobalamin 2 [Source:MGI Symbol;Acc:MGI:98534]	1.58224	0.661966	0.000469034	0.0183642	yes	up	16.61	21.28	19.14	19.28	36.76	14.31	12.7	11.23	10.24	13.78	22.614	12.452
ENSMUSG00000040690	Col16a1	collagen, type XVI, alpha 1 [Source:MGI Symbol;Acc:MGI:1095396]	2.25721	1.17454	0.000472878	0.0184194	yes	up	2.1	3.31	2.35	3.55	5.94	1.63	2.46	1.29	1.76	2.25	3.45	1.878
ENSMUSG00000029070	Mxra8	matrix-remodelling associated 8 [Source:MGI Symbol;Acc:MGI:1922011]	1.70773	0.772082	0.000473789	0.0184194	yes	up	15.29	31.84	20.39	27.19	46.27	13.6	15.46	10.53	15.46	16.46	28.196	14.302
ENSMUSG00000023885	Thbs2	thrombospondin 2 [Source:MGI Symbol;Acc:MGI:98738]	2.03318	1.02373	0.000481232	0.018583	yes	up	1.68	3.85	1.83	4.66	5.73	1.43	1.94	1.02	1.33	1.85	3.55	1.514
ENSMUSG00000030761	Myo7a	myosin VIIA [Source:MGI Symbol;Acc:MGI:104510]	1.50627	0.590979	0.000488831	0.0188247	yes	up	2.27	2.64	2.11	4.13	2.88	1.27	2.39	1.28	1.68	2.41	2.806	1.806
ENSMUSG00000033066	Gas7	growth arrest specific 7 [Source:MGI Symbol;Acc:MGI:1202388]	1.9931	0.995012	0.00049178	0.0188865	yes	up	2.14	4.21	1.82	3.5	4.69	1.49	1.75	0.54	1.01	1.65	3.272	1.288
ENSMUSG00000075702	Selenom	selenoprotein M [Source:MGI Symbol;Acc:MGI:2149786]	1.55017	0.632425	0.000495867	0.0189916	yes	up	24.88	39.24	21.34	32.26	43.06	20.83	21.95	15.13	17.78	15.79	32.156	18.296
ENSMUSG00000050394	Armcx6	armadillo repeat containing, X-linked 6 [Source:MGI Symbol;Acc:MGI:2147993]	2.01052	1.00757	0.00050501	0.0192892	yes	up	1.86	1.71	0.91	1.4	2.11	0.97	0.89	0.43	0.74	0.49	1.598	0.704
ENSMUSG00000021957	Tkt	transketolase [Source:MGI Symbol;Acc:MGI:105992]	2.14515	1.10108	0.000508539	0.0193713	yes	up	11.82	14.76	12.95	18.94	41.99	10.94	8.62	6.79	8.86	10.09	20.092	9.06
ENSMUSG00000026580	Selp	selectin, platelet [Source:MGI Symbol;Acc:MGI:98280]	3.31645	1.72964	0.00051121	0.0194204	yes	up	0.78	4.59	0.51	1.71	2.26	0.55	0.49	0.31	1.03	0.55	1.97	0.586
ENSMUSG00000034586	Hid1	HID1 domain containing [Source:MGI Symbol;Acc:MGI:2445087]	1.88974	0.918185	0.000525175	0.0198437	yes	up	1.21	1.85	1.3	2.61	2.65	0.94	0.64	0.93	0.85	0.87	1.924	0.846
ENSMUSG00000037876	Jmjd1c	jumonji domain containing 1C [Source:MGI Symbol;Acc:MGI:1918614]	0.630748	-0.664864	0.000530436	0.0199888	yes	down	2.82	2.13	3.22	2.28	1.91	2.99	3.51	4.18	3.55	2.62	2.472	3.37
ENSMUSG00000023348	Trip6	thyroid hormone receptor interactor 6 [Source:MGI Symbol;Acc:MGI:1343458]	1.6912	0.758044	0.000534308	0.0200406	yes	up	3.72	5.14	2.94	4.17	6.32	3.02	2.42	2.02	2.25	2.72	4.458	2.486
ENSMUSG00000029119	Man2b2	mannosidase 2, alpha B2 [Source:MGI Symbol;Acc:MGI:1195262]	1.68154	0.749781	0.00053564	0.0200406	yes	up	3.5	8.27	5.36	6.25	9.14	3.63	4.37	2.16	2.98	3.43	6.504	3.314
ENSMUSG00000057123	Gja5	gap junction protein, alpha 5 [Source:MGI Symbol;Acc:MGI:95716]	1.61609	0.692504	0.000538162	0.0200647	yes	up	3.33	4.48	3.89	2.68	4.32	1.78	2.25	1.2	2.53	2.42	3.74	2.036
ENSMUSG00000069114	Zbtb10	zinc finger and BTB domain containing 10 [Source:MGI Symbol;Acc:MGI:2139883]	0.579559	-0.786973	0.000540908	0.0201138	yes	down	0.7	0.64	0.86	0.73	0.48	0.84	1.14	1.4	0.96	0.86	0.682	1.04
ENSMUSG00000097624	Gm5091	predicted gene 5091 [Source:MGI Symbol;Acc:MGI:3779456]	1.6549	0.726746	0.00055169	0.0201789	yes	up	2.37	2.68	2.38	3.2	2.67	1.7	1.41	1.54	1.21	1.17	2.66	1.406
ENSMUSG00000025969	Nrp2	neuropilin 2 [Source:MGI Symbol;Acc:MGI:1100492]	1.67523	0.74436	0.000551711	0.0201789	yes	up	2.85	4.91	3.22	4.59	4.97	2.14	3.2	1.25	1.59	2.68	4.108	2.172
ENSMUSG00000047945	Marcksl1	MARCKS-like 1 [Source:MGI Symbol;Acc:MGI:97143]	2.97194	1.5714	0.000555165	0.0201789	yes	up	0.8	3.54	0.93	1.11	3.01	0.5	0.68	0.43	0.41	0.72	1.878	0.548
ENSMUSG00000032440	Tgfbr2	transforming growth factor, beta receptor II [Source:MGI Symbol;Acc:MGI:98729]	1.59954	0.677661	0.000555885	0.0201789	yes	up	6.01	11.79	8.05	11.81	18	5.59	8.28	4.01	4.76	6.69	11.132	5.866
ENSMUSG00000042662	Dusp15	dual specificity phosphatase-like 15 [Source:MGI Symbol;Acc:MGI:1934928]	2.88688	1.52951	0.000556052	0.0201789	yes	up	2.35	2.04	1.06	5.07	1.38	0.86	0.78	0.52	0.67	0.31	2.38	0.628
ENSMUSG00000027665	Pik3ca	phosphatidylinositol-4,5-bisphosphate 3-kinase catalytic subunit alpha [Source:MGI Symbol;Acc:MGI:1206581]	0.66428	-0.590138	0.000556998	0.0201789	yes	down	4.87	4.01	5.29	4.59	3.63	6.12	6.46	6.47	6.18	4.27	4.478	5.9
ENSMUSG00000027330	Cdc25b	cell division cycle 25B [Source:MGI Symbol;Acc:MGI:99701]	2.11171	1.07841	0.000557016	0.0201789	yes	up	1.3	2.34	0.7	1.74	1.41	0.27	0.46	0.87	1.29	0.78	1.498	0.734
ENSMUSG00000020962	Gtf2a1	general transcription factor II A, 1 [Source:MGI Symbol;Acc:MGI:1933277]	0.655896	-0.60846	0.000563479	0.0203479	yes	down	2.3	2.14	2.7	2.24	1.6	3.11	2.74	2.99	3.44	2.41	2.196	2.938
ENSMUSG00000027188	Pamr1	peptidase domain containing associated with muscle regeneration 1 [Source:MGI Symbol;Acc:MGI:2445082]	1.95527	0.967365	0.000564575	0.0203479	yes	up	3.26	5.38	2.91	4.74	8.6	1.93	2.24	1.51	1.87	2.84	4.978	2.078
ENSMUSG00000048782	Insc	INSC spindle orientation adaptor protein [Source:MGI Symbol;Acc:MGI:1917942]	3.04207	1.60505	0.000570638	0.0204614	yes	up	0.71	1.51	0.37	1.25	1.72	0.18	0.66	0.15	0.21	0.39	1.112	0.318
ENSMUSG00000013936	Myl2	myosin, light polypeptide 2, regulatory, cardiac, slow [Source:MGI Symbol;Acc:MGI:97272]	0.241458	-2.05016	0.000573895	0.0205214	yes	down	226.49	109.34	106.58	183	24.59	352.53	425.95	971.99	258.5	383.27	130	478.448
ENSMUSG00000056515	Rab31	RAB31, member RAS oncogene family [Source:MGI Symbol;Acc:MGI:1914603]	1.69642	0.762491	0.000577861	0.0205214	yes	up	2.77	4.6	3.19	3.63	5.5	2.54	2.5	1.18	1.5	2.42	3.938	2.028
ENSMUSG00000046186	Cd109	CD109 antigen [Source:MGI Symbol;Acc:MGI:2445221]	2.68147	1.42302	0.00057907	0.0205214	yes	up	0.23	0.51	0.14	0.43	0.3	0.09	0.18	0.06	0.1	0.07	0.322	0.1
ENSMUSG00000005397	Nid1	nidogen 1 [Source:MGI Symbol;Acc:MGI:97342]	1.71325	0.776732	0.000579709	0.0205214	yes	up	17.05	26.74	25.62	28.39	51.02	13.43	18.27	9.7	15.34	21.32	29.764	15.612
ENSMUSG00000029422	Rsrc2	arginine/serine-rich coiled-coil 2 [Source:MGI Symbol;Acc:MGI:1913489]	0.603935	-0.727535	0.000580314	0.0205214	yes	down	15.11	11.88	17.55	14.52	9.35	19.07	18.22	21.14	21.1	16.13	13.682	19.132
ENSMUSG00000042286	Stab1	stabilin 1 [Source:MGI Symbol;Acc:MGI:2178742]	1.9844	0.988706	0.000585042	0.0205214	yes	up	9.04	10.61	7.39	9.21	14.78	7.46	6.61	4.39	4.49	9.55	10.206	6.5
ENSMUSG00000026430	Rassf5	Ras association (RalGDS/AF-6) domain family member 5 [Source:MGI Symbol;Acc:MGI:1926375]	2.37926	1.25051	0.000586733	0.0205214	yes	up	0.47	0.6	0.47	0.6	0.76	0.23	0.31	0.1	0.2	0.17	0.58	0.202
ENSMUSG00000029581	Fscn1	fascin actin-bundling protein 1 [Source:MGI Symbol;Acc:MGI:1352745]	1.55848	0.640139	0.000587891	0.0205214	yes	up	9.88	17.51	10.33	18	20.45	9.38	10.08	5.7	6.37	9.55	15.234	8.216
ENSMUSG00000022324	Matn2	matrilin 2 [Source:MGI Symbol;Acc:MGI:109613]	1.76729	0.821539	0.00058837	0.0205214	yes	up	1.7	2.54	2.25	3.54	2.3	1.1	2.12	0.67	1.47	1.14	2.466	1.3
ENSMUSG00000079243	Xirp1	xin actin-binding repeat containing 1 [Source:MGI Symbol;Acc:MGI:1333878]	0.510107	-0.971129	0.000596396	0.0206476	yes	down	18.37	24.06	15.83	17.74	16.08	19.95	45.3	48.97	13.96	29.89	18.416	31.614
ENSMUSG00000027878	Notch2	notch 2 [Source:MGI Symbol;Acc:MGI:97364]	1.79563	0.844486	0.000606846	0.0209064	yes	up	1.18	2.45	1.49	2.46	3.57	0.92	1.61	0.81	0.99	1.13	2.23	1.092
ENSMUSG00000069014	Gm5641	predicted gene 5641 [Source:MGI Symbol;Acc:MGI:3645731]	0.636464	-0.651848	0.000621273	0.021299	yes	down	18.97	16.95	12.82	15.49	11.17	23.97	21.59	24.24	21.46	15.98	15.08	21.448
ENSMUSG00000001918	Slc1a5	solute carrier family 1 (neutral amino acid transporter), member 5 [Source:MGI Symbol;Acc:MGI:105305]	1.8938	0.921281	0.000627295	0.0214057	yes	up	11.26	20.91	11.68	19.94	35.11	12.26	10.47	6.79	7.92	13.08	19.78	10.104
ENSMUSG00000032338	Hcn4	hyperpolarization-activated, cyclic nucleotide-gated K+ 4 [Source:MGI Symbol;Acc:MGI:1298209]	2.21633	1.14817	0.00062743	0.0214057	yes	up	0.58	1.35	0.75	0.59	0.86	0.34	0.62	0.15	0.22	0.33	0.826	0.332
ENSMUSG00000062901	Klhl24	kelch-like 24 [Source:MGI Symbol;Acc:MGI:1923035]	0.662305	-0.594432	0.000640187	0.0217146	yes	down	14.76	13.62	17.15	14.83	10.22	16.69	21.72	22.83	16.65	16.62	14.116	18.902
ENSMUSG00000021097	Clmn	calmin [Source:MGI Symbol;Acc:MGI:2136957]	2.04928	1.03512	0.00064112	0.0217146	yes	up	0.34	5.66	0.87	0.74	1	0.34	0.52	0.27	0.29	0.29	1.722	0.342
ENSMUSG00000025504	Eps8l2	EPS8-like 2 [Source:MGI Symbol;Acc:MGI:2138828]	1.50971	0.594269	0.000648113	0.0218956	yes	up	2.3	3.05	2.33	2.74	3.13	2.19	2.76	1.15	1.3	2.72	2.71	2.024
ENSMUSG00000048922	Cdca2	cell division cycle associated 2 [Source:MGI Symbol;Acc:MGI:1919787]	10.1035	3.33679	0.000650621	0.0218956	yes	up	0.04	1.99	0.33	0.13	0.18	0.05	0.15	0.03	0.04	0.02	0.534	0.058
ENSMUSG00000026463	Atp2b4	ATPase, Ca++ transporting, plasma membrane 4 [Source:MGI Symbol;Acc:MGI:88111]	1.51115	0.59565	0.000651135	0.0218956	yes	up	2.29	4.26	3.05	3.79	4.99	2.46	3.48	1.47	1.78	1.87	3.676	2.212
ENSMUSG00000046806	Cyren	cell cycle regulator of NHEJ [Source:MGI Symbol;Acc:MGI:1925662]	0.506639	-0.98097	0.000656468	0.0220222	yes	down	1.52	2.43	2.8	1.95	2.12	2.82	2.43	6.1	2.57	3.76	2.164	3.536
ENSMUSG00000034993	Vat1	vesicle amine transport 1 [Source:MGI Symbol;Acc:MGI:1349450]	1.72153	0.783695	0.000674327	0.0223608	yes	up	11.38	20.01	13.72	17.74	31.14	10.86	11.68	5.69	9.04	10.59	18.798	9.572
ENSMUSG00000049807	Arhgap23	Rho GTPase activating protein 23 [Source:MGI Symbol;Acc:MGI:3697726]	1.53488	0.618127	0.000676106	0.0223608	yes	up	4	6.45	3.82	6.86	6.68	3.66	4	3.1	3.31	3.79	5.562	3.572
ENSMUSG00000084911	Gm16185	predicted gene 16185 [Source:MGI Symbol;Acc:MGI:3802169]	0.330756	-1.59616	0.000682919	0.0224803	yes	down	0.05	0.1	0.15	0.27	0.16	0.26	0.35	0.47	0.29	0.53	0.146	0.38
ENSMUSG00000057054	Inca1	inhibitor of CDK, cyclin A1 interacting protein 1 [Source:MGI Symbol;Acc:MGI:2144284]	1.72796	0.789067	0.000691186	0.022539	yes	up	5.33	4.04	3.69	4.63	4.76	2.02	3.11	2.62	1.54	2.23	4.49	2.304
ENSMUSG00000045659	Plekha7	pleckstrin homology domain containing, family A member 7 [Source:MGI Symbol;Acc:MGI:2445094]	2.33906	1.22593	0.000692149	0.022539	yes	up	0.51	1.4	0.72	2.32	0.82	0.5	0.68	0.27	0.71	0.23	1.154	0.478
ENSMUSG00000048387	Osr1	odd-skipped related transcription factor 1 [Source:MGI Symbol;Acc:MGI:1344424]	1.70461	0.769441	0.000692336	0.022539	yes	up	3.49	3.31	3.28	3.24	5.88	1.87	4.04	1.19	1.54	2.25	3.84	2.178
ENSMUSG00000031283	Chrdl1	chordin-like 1 [Source:MGI Symbol;Acc:MGI:1933172]	2.83588	1.5038	0.000706357	0.0228531	yes	up	1.08	1.3	0.96	2.29	2.69	0.92	0.39	0.09	0.63	0.2	1.664	0.446
ENSMUSG00000057137	Tmem140	transmembrane protein 140 [Source:MGI Symbol;Acc:MGI:1915737]	0.395796	-1.33717	0.000707249	0.0228531	yes	down	26.54	32.8	32.91	28.81	42.23	39.8	52.76	148.45	55.19	52.23	32.658	69.686
ENSMUSG00000026825	Dnm1	dynamin 1 [Source:MGI Symbol;Acc:MGI:107384]	1.80684	0.853469	0.000713049	0.0229877	yes	up	6.2	6.59	3.62	5.13	11.78	3.04	4.21	1.82	3.65	4.15	6.664	3.374
ENSMUSG00000040249	Lrp1	low density lipoprotein receptor-related protein 1 [Source:MGI Symbol;Acc:MGI:96828]	1.87352	0.905753	0.000722428	0.0231309	yes	up	44.44	64.93	50.38	52.95	92.27	45.17	47	28.36	31.59	42.95	60.994	39.014
ENSMUSG00000032718	Mansc1	MANSC domain containing 1 [Source:MGI Symbol;Acc:MGI:1914979]	1.97692	0.983253	0.000727946	0.0231686	yes	up	0.92	1.45	0.62	1.17	1.48	0.51	0.62	0.38	0.53	0.46	1.128	0.5
ENSMUSG00000032425	Zfp949	zinc finger protein 949 [Source:MGI Symbol;Acc:MGI:1918890]	0.617551	-0.695369	0.000728805	0.0231686	yes	down	2.49	3.02	3.28	4.38	2.01	3.31	4.12	4.87	4.83	4.12	3.036	4.25
ENSMUSG00000032280	Tle3	transducin-like enhancer of split 3 [Source:MGI Symbol;Acc:MGI:104634]	1.72602	0.787449	0.0007302	0.0231686	yes	up	3.17	6.59	3.92	4.56	6.42	2.25	4.59	1.35	2.03	3.29	4.932	2.702
ENSMUSG00000025555	Farp1	FERM, RhoGEF (Arhgef) and pleckstrin domain protein 1 (chondrocyte-derived) [Source:MGI Symbol;Acc:MGI:2446173]	1.51253	0.596961	0.000733592	0.0231837	yes	up	1.37	2.36	2.26	2.39	3.36	1.79	1.38	1.13	1.13	1.39	2.348	1.364
ENSMUSG00000022225	Cma1	chymase 1, mast cell [Source:MGI Symbol;Acc:MGI:96941]	2.42969	1.28077	0.000754391	0.0235638	yes	up	1.69	4.21	2.44	3.24	6.32	1.08	1.76	1.56	1.35	0.59	3.58	1.268
ENSMUSG00000033327	Tnxb	tenascin XB [Source:MGI Symbol;Acc:MGI:1932137]	1.7538	0.810483	0.000763546	0.0237969	yes	up	9.49	14.35	12.27	12.83	25.4	7.23	10.27	4.91	6.07	9.95	14.868	7.686
ENSMUSG00000074178	Gm10638	predicted gene 10638 [Source:MGI Symbol;Acc:MGI:3704316]	2.84043	1.50611	0.000778012	0.0241941	yes	up	1.41	3.5	1.83	1.06	0.87	0.46	0.66	0.77	0.66	1	1.734	0.71
ENSMUSG00000044017	Adgrd1	adhesion G protein-coupled receptor D1 [Source:MGI Symbol;Acc:MGI:3041203]	2.02958	1.02118	0.000787791	0.0243903	yes	up	3.72	5.72	6.07	5.4	12.37	3.74	3.44	1.64	2.4	3.99	6.656	3.042
ENSMUSG00000034205	Loxl2	lysyl oxidase-like 2 [Source:MGI Symbol;Acc:MGI:2137913]	2.0836	1.05908	0.000795195	0.0245115	yes	up	3.33	6.25	4.55	5.16	10.32	2.61	3.75	0.88	2.2	3.14	5.922	2.516
ENSMUSG00000025701	Alox5	arachidonate 5-lipoxygenase [Source:MGI Symbol;Acc:MGI:87999]	3.14748	1.6542	0.000803192	0.0247039	yes	up	1.07	1.51	0.85	0.53	1.57	0.17	0.29	0.21	0.3	0.5	1.106	0.294
ENSMUSG00000030546	Plin1	perilipin 1 [Source:MGI Symbol;Acc:MGI:1890505]	3.1919	1.67441	0.000811332	0.0248997	yes	up	8.5	11.12	7.53	15.01	47.41	6.3	4.74	3.22	3.65	5.08	17.914	4.598
ENSMUSG00000030782	Tgfb1i1	transforming growth factor beta 1 induced transcript 1 [Source:MGI Symbol;Acc:MGI:102784]	1.55814	0.639829	0.000813728	0.0249189	yes	up	7.71	8.73	7	7.47	13.27	6.09	6.87	3.83	4.14	5.14	8.836	5.214
ENSMUSG00000027940	Tpm3	tropomyosin 3, gamma [Source:MGI Symbol;Acc:MGI:1890149]	0.306669	-1.70525	0.000815735	0.024926	yes	down	154.04	50.29	68.77	139.88	30.57	213.3	201.72	687.9	193.5	213.36	88.71	301.956
ENSMUSG00000072847	A530017D24Rik	RIKEN cDNA A530017D24 gene [Source:MGI Symbol;Acc:MGI:2144320]	0.593737	-0.752103	0.000827446	0.0251744	yes	down	1.81	1.54	1.66	1.15	1.51	2.3	2.6	2.75	3.2	1.72	1.534	2.514
ENSMUSG00000019066	Rab3d	RAB3D, member RAS oncogene family [Source:MGI Symbol;Acc:MGI:97844]	1.75915	0.814881	0.000833796	0.0252583	yes	up	2.23	3.32	2.25	3.38	9.06	2.13	1.93	1.5	1.39	1.32	4.048	1.654
ENSMUSG00000049550	Clip1	CAP-GLY domain containing linker protein 1 [Source:MGI Symbol;Acc:MGI:1928401]	0.60703	-0.720161	0.000841393	0.0254336	yes	down	63.45	62.48	84.34	60.36	51.88	68.02	91.14	139.95	93.35	74.19	64.502	93.33
ENSMUSG00000000303	Cdh1	cadherin 1 [Source:MGI Symbol;Acc:MGI:88354]	3.5242	1.8173	0.000850177	0.025644	yes	up	0.38	0.26	0.39	1.13	0.15	0.15	0.19	0.07	0.15	0.07	0.462	0.126
ENSMUSG00000044006	Cilp2	cartilage intermediate layer protein 2 [Source:MGI Symbol;Acc:MGI:1915959]	6.91977	2.79072	0.000862446	0.0259029	yes	up	0.67	4.01	0.46	3.26	6.19	0.22	0.56	0.02	0.59	0.43	2.918	0.364
ENSMUSG00000020900	Myh10	myosin, heavy polypeptide 10, non-muscle [Source:MGI Symbol;Acc:MGI:1930780]	0.60507	-0.724825	0.000869643	0.0259655	yes	down	4.43	3.93	3.56	3.62	2.31	4.62	6.8	7.89	3.01	4.78	3.57	5.42
ENSMUSG00000031740	Mmp2	matrix metallopeptidase 2 [Source:MGI Symbol;Acc:MGI:97009]	1.89134	0.91941	0.000876442	0.0261002	yes	up	18.51	36.14	20.56	28.36	51.9	17.65	16.66	8.13	14.63	20.07	31.094	15.428
ENSMUSG00000040829	Zmynd15	zinc finger, MYND-type containing 15 [Source:MGI Symbol;Acc:MGI:3603821]	7.0138	2.8102	0.000880991	0.0261801	yes	up	0.1	2.64	0.37	0.29	0.07	0.1	0.07	0.05	0.05	0.06	0.694	0.066
ENSMUSG00000027204	Fbn1	fibrillin 1 [Source:MGI Symbol;Acc:MGI:95489]	1.80122	0.848971	0.000887869	0.0262317	yes	up	5.77	11.58	8.15	10.49	16.69	5.87	7.82	2.61	4.17	5.25	10.536	5.144
ENSMUSG00000031595	Pdgfrl	platelet-derived growth factor receptor-like [Source:MGI Symbol;Acc:MGI:1916047]	2.23312	1.15906	0.000892877	0.0262712	yes	up	0.87	3	1.52	2.07	2.93	0.73	1.2	0.62	0.9	0.63	2.078	0.816
ENSMUSG00000023004	Tuba1b	tubulin, alpha 1B [Source:MGI Symbol;Acc:MGI:107804]	1.57472	0.655093	0.000895786	0.0262712	yes	up	38.89	52.32	35.86	48.92	62.02	32.81	37.15	14.74	22.85	27.56	47.602	27.022
ENSMUSG00000043924	Ncmap	noncompact myelin associated protein [Source:MGI Symbol;Acc:MGI:2444888]	2.58913	1.37247	0.000897795	0.0262712	yes	up	2.67	2.99	2.77	9.8	2.87	2.03	1.63	1.41	0.97	0.76	4.22	1.36
ENSMUSG00000048249	Crebrf	CREB3 regulatory factor [Source:MGI Symbol;Acc:MGI:1924378]	0.608377	-0.716962	0.0008994	0.0262712	yes	down	1.84	1.85	2.39	2.03	1.69	2.67	2.52	4.04	2.79	2.14	1.96	2.832
ENSMUSG00000073079	Srp54a	signal recognition particle 54A [Source:MGI Symbol;Acc:MGI:1346087]	0.640416	-0.642918	0.000899468	0.0262712	yes	down	24.1	21.42	14.26	21.31	12.51	23.56	23.55	27.61	26.51	22.43	18.72	24.732
ENSMUSG00000035441	Myo1d	myosin ID [Source:MGI Symbol;Acc:MGI:107728]	1.55097	0.633168	0.000903956	0.0263064	yes	up	2.2	3.08	2.95	3.91	3.27	2.18	2.38	1.03	1.59	1.58	3.082	1.752
ENSMUSG00000046275	Trarg1	trafficking regulator of GLUT4 (SLC2A4) 1 [Source:MGI Symbol;Acc:MGI:3029307]	2.05532	1.03936	0.000914686	0.0265637	yes	up	1.79	1.97	1.93	2.34	4.57	1.73	1.25	0.62	1.04	0.73	2.52	1.074
ENSMUSG00000028108	Ecm1	extracellular matrix protein 1 [Source:MGI Symbol;Acc:MGI:103060]	1.95863	0.969848	0.000918274	0.0266129	yes	up	30.7	45.53	35.26	44.27	110.16	21.78	24.79	14.22	20.69	27.63	53.184	21.822
ENSMUSG00000074657	Kif5a	kinesin family member 5A [Source:MGI Symbol;Acc:MGI:109564]	2.45031	1.29296	0.000928623	0.0266877	yes	up	0.11	0.42	0.26	0.33	0.42	0.09	0.15	0.09	0.12	0.11	0.308	0.112
ENSMUSG00000027875	Hmgcs2	3-hydroxy-3-methylglutaryl-Coenzyme A synthase 2 [Source:MGI Symbol;Acc:MGI:101939]	1.91318	0.935974	0.00092958	0.0266877	yes	up	1.38	3.56	2.63	4.8	4.92	1.71	2.16	0.98	1.45	1.42	3.458	1.544
ENSMUSG00000020952	Scfd1	Sec1 family domain containing 1 [Source:MGI Symbol;Acc:MGI:1924233]	0.642045	-0.639254	0.000930347	0.0266877	yes	down	3.93	2.73	4.18	3.21	2.67	4.25	4.9	4.58	5.35	4.18	3.344	4.652
ENSMUSG00000025981	Coq10b	coenzyme Q10B [Source:MGI Symbol;Acc:MGI:1915126]	2.00394	1.00284	0.00094834	0.0270399	yes	up	13.82	11.04	20.13	8.56	5.77	5	6.75	3.74	4.18	6.59	11.864	5.252
ENSMUSG00000032788	Pdxk	pyridoxal (pyridoxine, vitamin B6) kinase [Source:MGI Symbol;Acc:MGI:1351869]	1.5904	0.669388	0.000953205	0.027122	yes	up	3.32	3.5	3.15	3.21	5.56	1.98	2.56	1.2	2.09	2.7	3.748	2.106
ENSMUSG00000038552	Fndc4	fibronectin type III domain containing 4 [Source:MGI Symbol;Acc:MGI:1917195]	2.41294	1.27079	0.000957807	0.0271727	yes	up	0.88	1.81	0.87	2.61	1.71	1.5	1.67	0.55	0.74	0.9	1.576	1.072
ENSMUSG00000104346	Pcdhga3	protocadherin gamma subfamily A, 3 [Source:MGI Symbol;Acc:MGI:1935215]	1.61872	0.69485	0.000958855	0.0271727	yes	up	0.6	0.77	0.72	0.75	0.95	0.4	0.56	0.41	0.38	0.32	0.758	0.414
ENSMUSG00000059146	Ntrk3	neurotrophic tyrosine kinase, receptor, type 3 [Source:MGI Symbol;Acc:MGI:97385]	2.60432	1.38091	0.000962127	0.0272106	yes	up	0.84	0.47	0.77	0.8	0.44	0.3	0.24	0.14	0.37	0.04	0.664	0.218
ENSMUSG00000042082	Arsb	arylsulfatase B [Source:MGI Symbol;Acc:MGI:88075]	1.88991	0.91832	0.000990069	0.0277773	yes	up	1.8	2.9	1.8	2.68	4.37	1.57	1.96	0.66	0.98	1.18	2.71	1.27
ENSMUSG00000026610	Esrrg	estrogen-related receptor gamma [Source:MGI Symbol;Acc:MGI:1347056]	0.448454	-1.15697	0.000997224	0.0279223	yes	down	3.07	2.07	3.72	2.89	0.79	5.45	6.9	6.48	2.86	3.42	2.508	5.022
ENSMUSG00000061603	Akap6	A kinase (PRKA) anchor protein 6 [Source:MGI Symbol;Acc:MGI:3050566]	0.634799	-0.655628	0.00100222	0.0279729	yes	down	2.12	3.14	4.59	3.52	2.83	4.45	7.09	4.33	3.92	3.65	3.24	4.688
ENSMUSG00000020695	Mrc2	mannose receptor, C type 2 [Source:MGI Symbol;Acc:MGI:107818]	1.967	0.975997	0.00100457	0.0279729	yes	up	2.4	4.68	2.82	3.49	7.37	1.5	2.56	0.9	1.86	2.53	4.152	1.87
ENSMUSG00000020275	Rel	reticuloendotheliosis oncogene [Source:MGI Symbol;Acc:MGI:97897]	0.568421	-0.814969	0.00101166	0.0280963	yes	down	0.41	0.48	0.6	0.59	0.39	0.67	0.72	1.11	0.75	0.55	0.494	0.76
ENSMUSG00000067873	Htatsf1	HIV TAT specific factor 1 [Source:MGI Symbol;Acc:MGI:1919709]	0.65954	-0.600468	0.00101343	0.0280963	yes	down	21.87	20.63	25.6	25.13	14.45	27.44	28.46	29.21	29.84	20.41	21.536	27.072
ENSMUSG00000071847	Apcdd1	adenomatosis polyposis coli down-regulated 1 [Source:MGI Symbol;Acc:MGI:3513977]	1.85375	0.890446	0.0010245	0.0282702	yes	up	1.17	2.7	2.2	3.02	4.65	0.93	1.41	1.37	0.97	0.53	2.748	1.042
ENSMUSG00000036560	Lgi4	leucine-rich repeat LGI family, member 4 [Source:MGI Symbol;Acc:MGI:2180197]	1.73524	0.795138	0.00102529	0.0282702	yes	up	2	1.86	1.83	2.58	2.95	1.31	1.53	0.51	1.62	1.51	2.244	1.296
ENSMUSG00000047497	Adamts12	a disintegrin-like and metallopeptidase (reprolysin type) with thrombospondin type 1 motif, 12 [Source:MGI Symbol;Acc:MGI:2146046]	1.63398	0.708394	0.00104227	0.028643	yes	up	0.6	0.9	0.41	0.6	0.95	0.34	0.46	0.29	0.37	0.33	0.692	0.358
ENSMUSG00000110353	Gm33543	predicted gene, 33543 [Source:MGI Symbol;Acc:MGI:5592702]	0.407444	-1.29533	0.00104688	0.028643	yes	down	0.54	0.24	0.39	0.45	0.25	0.92	0.78	0.76	0.8	0.78	0.374	0.808
ENSMUSG00000053398	Phgdh	3-phosphoglycerate dehydrogenase [Source:MGI Symbol;Acc:MGI:1355330]	2.3913	1.2578	0.00104995	0.028643	yes	up	1.99	3.94	2.28	4.44	9.02	2.34	1.87	0.88	1.17	1.75	4.334	1.602
ENSMUSG00000048503	Tlcd5	TLC domain containing 5 [Source:MGI Symbol;Acc:MGI:2685030]	0.579935	-0.786037	0.0010531	0.028643	yes	down	0.88	0.82	0.63	0.7	0.81	1.11	0.82	1.45	1.17	1.01	0.768	1.112
ENSMUSG00000021702	Thbs4	thrombospondin 4 [Source:MGI Symbol;Acc:MGI:1101779]	2.56332	1.35801	0.00105353	0.028643	yes	up	25.3	75.48	19	54.27	77.16	15.77	18.3	9.32	13.63	28.02	50.242	17.008
ENSMUSG00000052293	Taf9	TATA-box binding protein associated factor 9 [Source:MGI Symbol;Acc:MGI:1888697]	5.32538	2.41288	0.00105986	0.0287595	yes	up	1.61	9.09	0.43	0.48	1.42	0.34	0.45	0.76	0.25	0.16	2.606	0.392
ENSMUSG00000040428	Plekha4	pleckstrin homology domain containing, family A (phosphoinositide binding specific) member 4 [Source:MGI Symbol;Acc:MGI:1916467]	2.16237	1.11261	0.00108	0.0290814	yes	up	4.42	5.26	2.83	10.23	4.34	3.03	2.27	1.31	1.58	2.04	5.416	2.046
ENSMUSG00000032243	Itga11	integrin alpha 11 [Source:MGI Symbol;Acc:MGI:2442114]	1.91011	0.933654	0.00111661	0.0298954	yes	up	1.45	2.04	2.46	2.15	3.84	1.18	1.77	0.5	1.18	0.94	2.388	1.114
ENSMUSG00000031489	Adrb3	adrenergic receptor, beta 3 [Source:MGI Symbol;Acc:MGI:87939]	2.93425	1.55299	0.0011487	0.0304071	yes	up	1.85	2.8	0.77	1.64	5.81	0.55	1.32	0.78	0.27	1.66	2.574	0.916
ENSMUSG00000040321	Zfp770	zinc finger protein 770 [Source:MGI Symbol;Acc:MGI:2445100]	0.608513	-0.716641	0.00117525	0.0307673	yes	down	4.13	3.28	4.74	3.6	2.06	4.92	5.01	5.91	5.34	4.81	3.562	5.198
ENSMUSG00000057396	Zfp759	zinc finger protein 759 [Source:MGI Symbol;Acc:MGI:2446280]	0.502325	-0.993307	0.00117982	0.0307673	yes	down	0.34	0.61	0.65	0.33	0.36	0.63	0.71	0.97	0.99	0.67	0.458	0.794
ENSMUSG00000045763	Basp1	brain abundant, membrane attached signal protein 1 [Source:MGI Symbol;Acc:MGI:1917600]	2.06356	1.04514	0.00118458	0.0308341	yes	up	1.1	1.4	1.36	1.18	2.33	0.82	0.82	0.34	0.44	0.75	1.474	0.634
ENSMUSG00000047205	Dusp18	dual specificity phosphatase 18 [Source:MGI Symbol;Acc:MGI:1922469]	0.467724	-1.09627	0.00120245	0.0311838	yes	down	5.02	1.99	3.9	3.11	1.29	5.98	8.39	6.66	3.23	5.58	3.062	5.968
ENSMUSG00000028152	Tspan5	tetraspanin 5 [Source:MGI Symbol;Acc:MGI:1928096]	1.55881	0.640443	0.00121177	0.0313677	yes	up	1.84	2.28	1.73	1.71	2.66	1.05	1.2	0.92	1.03	1.59	2.044	1.158
ENSMUSG00000020251	Glt8d2	glycosyltransferase 8 domain containing 2 [Source:MGI Symbol;Acc:MGI:1922032]	1.86211	0.89694	0.00121432	0.0313758	yes	up	1.06	1.74	1.57	1.82	2.32	0.77	1.03	0.52	0.77	1.08	1.702	0.834
ENSMUSG00000022687	Boc	biregional cell adhesion molecule-related/down-regulated by oncogenes (Cdon) binding protein [Source:MGI Symbol;Acc:MGI:2151153]	1.99915	0.999389	0.00122183	0.0314542	yes	up	1.28	3.33	1.57	3.08	4.96	1.31	1.53	0.75	1.17	1.41	2.844	1.234
ENSMUSG00000041798	Gck	glucokinase [Source:MGI Symbol;Acc:MGI:1270854]	0.41155	-1.28086	0.0012301	0.0316093	yes	down	2.37	1.72	0.94	2.65	3.19	1.35	4.2	7.81	3.5	5.01	2.174	4.374
ENSMUSG00000025754	Agbl1	ATP/GTP binding protein-like 1 [Source:MGI Symbol;Acc:MGI:3646469]	0.563232	-0.828199	0.00126443	0.0320701	yes	down	3.12	2.29	3.73	3.21	1.76	4.94	6.51	5.09	2.73	3.77	2.822	4.608
ENSMUSG00000047648	Fbxo30	F-box protein 30 [Source:MGI Symbol;Acc:MGI:1919115]	0.552644	-0.855579	0.00126568	0.0320701	yes	down	1.73	2.3	2.31	2.04	0.95	2.21	2.49	4.32	2.57	2.66	1.866	2.85
ENSMUSG00000030278	Cidec	cell death-inducing DFFA-like effector c [Source:MGI Symbol;Acc:MGI:95585]	3.07479	1.62049	0.00128079	0.0322631	yes	up	19.46	18.86	26.63	24.24	99.19	13.39	6.6	10.39	7.34	15.75	37.676	10.694
ENSMUSG00000022098	Bmp1	bone morphogenetic protein 1 [Source:MGI Symbol;Acc:MGI:88176]	1.5619	0.643305	0.00129072	0.0324333	yes	up	6.48	7.91	6.43	7.82	14.8	5	5.89	3.14	4.83	4.89	8.688	4.75
ENSMUSG00000038545	Cul7	cullin 7 [Source:MGI Symbol;Acc:MGI:1913765]	1.57636	0.6566	0.00129652	0.0324333	yes	up	3.17	3.96	3.17	3.59	4.94	3.01	3.23	1.75	2.11	2.4	3.766	2.5
ENSMUSG00000009614	Sardh	sarcosine dehydrogenase [Source:MGI Symbol;Acc:MGI:2183102]	2.35783	1.23746	0.00131321	0.0327621	yes	up	0.73	0.9	0.97	1.88	2.49	0.33	0.78	0.93	0.26	1.32	1.394	0.724
ENSMUSG00000031825	Crispld2	cysteine-rich secretory protein LCCL domain containing 2 [Source:MGI Symbol;Acc:MGI:1926142]	1.79632	0.845042	0.00132386	0.0327621	yes	up	6.55	12.87	9.7	11.4	19.12	5.76	8.42	2.5	6.46	5.82	11.928	5.792
ENSMUSG00000054793	Cadm4	cell adhesion molecule 4 [Source:MGI Symbol;Acc:MGI:2449088]	2.21546	1.1476	0.00132714	0.0327621	yes	up	4.68	6.87	5.07	15.97	2.84	3.39	3.21	2.36	2.59	2.45	7.086	2.8
ENSMUSG00000073530	Pappa2	pappalysin 2 [Source:MGI Symbol;Acc:MGI:3051647]	7.05365	2.81837	0.00133058	0.0327621	yes	up	0.07	0.06	0.5	0.19	0.47	0.07	0.2	0	0.01	0	0.258	0.056
ENSMUSG00000039062	Anpep	alanyl (membrane) aminopeptidase [Source:MGI Symbol;Acc:MGI:5000466]	1.96842	0.977038	0.00133118	0.0327621	yes	up	5.64	9.67	7.1	5.94	10.14	5.7	7.5	3.15	3.7	7.37	7.698	5.484
ENSMUSG00000030077	Chl1	cell adhesion molecule L1-like [Source:MGI Symbol;Acc:MGI:1098266]	6.85749	2.77768	0.00133192	0.0327621	yes	up	0.09	3.94	0.15	0.28	0.03	0.05	0.12	0.01	0.09	0.04	0.898	0.062
ENSMUSG00000040841	Six5	sine oculis-related homeobox 5 [Source:MGI Symbol;Acc:MGI:106220]	1.55242	0.63452	0.00133323	0.0327621	yes	up	1.3	1.44	1.55	2.03	1.81	0.89	1.27	0.69	0.99	0.79	1.626	0.926
ENSMUSG00000109841	E330011O21Rik	RIKEN cDNA E330011O21 gene [Source:MGI Symbol;Acc:MGI:3759668]	0.443167	-1.17408	0.00134272	0.0329334	yes	down	0.87	1.15	0.75	1.25	0.35	2.12	2.37	0.96	1.64	2.24	0.874	1.866
ENSMUSG00000034675	Dbn1	drebrin 1 [Source:MGI Symbol;Acc:MGI:1931838]	1.90681	0.931162	0.00134489	0.0329334	yes	up	3.54	6.11	4.46	5.33	8.27	2.54	3.68	1.01	2.58	3.01	5.542	2.564
ENSMUSG00000085965	2310016D23Rik	RIKEN cDNA 2310016D23 gene [Source:MGI Symbol;Acc:MGI:1923693]	0.552667	-0.855517	0.00135388	0.033096	yes	down	3.92	4.19	3.61	4.64	1.96	6.25	5.73	4.54	6.41	6.55	3.664	5.896
ENSMUSG00000001123	Lgals9	lectin, galactose binding, soluble 9 [Source:MGI Symbol;Acc:MGI:109496]	1.63568	0.709886	0.00135969	0.0331532	yes	up	10.1	15.93	10.42	12.04	18.95	8.63	9.19	4.28	5.42	9.02	13.488	7.308
ENSMUSG00000027221	Chst1	carbohydrate sulfotransferase 1 [Source:MGI Symbol;Acc:MGI:1924219]	2.0893	1.06302	0.00136342	0.0331562	yes	up	1.97	2.68	1.8	3.05	7.32	1.46	1.6	1.26	1.44	1.19	3.364	1.39
ENSMUSG00000090015	Gm15446	predicted gene 15446 [Source:MGI Symbol;Acc:MGI:3709333]	0.386125	-1.37286	0.0013671	0.0331882	yes	down	2.5	10.74	4.04	3.65	3.87	6.01	5.5	22.42	4.76	1.91	4.96	8.12
ENSMUSG00000062591	Tubb4a	tubulin, beta 4A class IVA [Source:MGI Symbol;Acc:MGI:107848]	1.92168	0.942371	0.00137422	0.0333035	yes	up	1.1	1.61	1.67	1.95	2.45	0.99	1.28	0.39	0.73	0.66	1.756	0.81
ENSMUSG00000020681	Ace	angiotensin I converting enzyme (peptidyl-dipeptidase A) 1 [Source:MGI Symbol;Acc:MGI:87874]	1.80173	0.849381	0.0013815	0.0334091	yes	up	21.62	42.06	26.06	29.47	61.96	17.62	20.86	12.46	15.43	25.52	36.234	18.378
ENSMUSG00000041734	Kirrel	kirre like nephrin family adhesion molecule 1 [Source:MGI Symbol;Acc:MGI:1891396]	1.53534	0.618559	0.00138333	0.0334091	yes	up	1.9	2.97	2.31	2.87	4.23	1.73	2.2	1.09	1.55	1.61	2.856	1.636
ENSMUSG00000112449	Srp54b	signal recognition particle 54B [Source:MGI Symbol;Acc:MGI:3714357]	0.665517	-0.587452	0.00138935	0.0334104	yes	down	14.12	12.09	6.29	12.85	13.19	17.53	13.92	11.75	16.14	11.91	11.708	14.25
ENSMUSG00000025743	Sdc3	syndecan 3 [Source:MGI Symbol;Acc:MGI:1349163]	1.52967	0.613218	0.00139885	0.0334104	yes	up	7.34	11.22	8.16	11.51	14.05	6.46	8.21	3.95	4.53	7.91	10.456	6.212
ENSMUSG00000027460	Angpt4	angiopoietin 4 [Source:MGI Symbol;Acc:MGI:1336887]	3.46835	1.79425	0.00139987	0.0334104	yes	up	0.35	0.65	0.19	0.66	0.87	0.09	0.33	0.06	0.07	0.16	0.544	0.142
ENSMUSG00000037410	Tbc1d2b	TBC1 domain family, member 2B [Source:MGI Symbol;Acc:MGI:1914266]	1.74325	0.801776	0.00140354	0.0334104	yes	up	1.74	3.41	2.12	3.4	5.23	1.82	2.19	1.08	1.34	1.44	3.18	1.574
ENSMUSG00000044950	Pwwp2a	PWWP domain containing 2A [Source:MGI Symbol;Acc:MGI:1918052]	0.646275	-0.629779	0.00141396	0.0335719	yes	down	1.63	2.62	2.63	1.74	1.37	2.62	2.72	2.64	3.08	2.74	1.998	2.76
ENSMUSG00000042190	Cmklr1	chemokine-like receptor 1 [Source:MGI Symbol;Acc:MGI:109603]	2.04007	1.02862	0.00142221	0.03365	yes	up	4.25	9.66	6.06	5.27	12.14	3.29	5.49	1.31	2.75	2.85	7.476	3.138
ENSMUSG00000055675	Kbtbd11	kelch repeat and BTB (POZ) domain containing 11 [Source:MGI Symbol;Acc:MGI:1922151]	2.21667	1.14839	0.00142367	0.03365	yes	up	0.18	0.55	0.37	0.52	0.73	0.23	0.25	0.14	0.26	0.15	0.47	0.206
ENSMUSG00000000686	Abhd15	abhydrolase domain containing 15 [Source:MGI Symbol;Acc:MGI:1914727]	3.2975	1.72137	0.00143481	0.0338384	yes	up	0.28	0.29	0.34	0.59	1.29	0.23	0.18	0.08	0.14	0.11	0.558	0.148
ENSMUSG00000019718	L3hypdh	L-3-hydroxyproline dehydratase (trans-) [Source:MGI Symbol;Acc:MGI:1914467]	2.15987	1.11094	0.0014379	0.0338545	yes	up	0.86	1.03	0.99	0.95	1.22	0.63	0.43	0.43	0.27	0.24	1.01	0.4
ENSMUSG00000036452	Arhgap26	Rho GTPase activating protein 26 [Source:MGI Symbol;Acc:MGI:1918552]	0.616865	-0.696973	0.00145919	0.0342543	yes	down	1.89	1.69	2.04	2.51	2.02	3.92	1.84	3.16	3.7	2.89	2.03	3.102
ENSMUSG00000023367	Tmem176a	transmembrane protein 176A [Source:MGI Symbol;Acc:MGI:1913308]	2.05275	1.03756	0.00146045	0.0342543	yes	up	4.02	12.92	6.21	14.12	16.78	4.44	3.81	1.43	3.73	5.57	10.81	3.796
ENSMUSG00000050721	Plekho2	pleckstrin homology domain containing, family O member 2 [Source:MGI Symbol;Acc:MGI:2143132]	1.73062	0.791286	0.00146219	0.0342543	yes	up	2.79	6.97	3.76	4.07	7.45	2.9	3.27	1.74	1.8	2.63	5.008	2.468
ENSMUSG00000039234	Sec24d	Sec24 related gene family, member D (S. cerevisiae) [Source:MGI Symbol;Acc:MGI:1916858]	1.73752	0.797032	0.0014726	0.0344407	yes	up	3.06	4.02	3.51	4.17	6.23	2.44	2.88	1.23	1.62	3.01	4.198	2.236
ENSMUSG00000040606	Kazn	kazrin, periplakin interacting protein [Source:MGI Symbol;Acc:MGI:1918779]	1.55432	0.636282	0.00148327	0.0345307	yes	up	1.72	1.48	1.38	2.38	1.65	1.19	1.66	0.7	0.77	1.05	1.722	1.074
ENSMUSG00000030630	Fah	fumarylacetoacetate hydrolase [Source:MGI Symbol;Acc:MGI:95482]	2.06956	1.04932	0.00148809	0.0345307	yes	up	2.07	2.3	2.61	2.82	5.71	1.99	1.13	1.34	1.08	0.9	3.102	1.288
ENSMUSG00000001435	Col18a1	collagen, type XVIII, alpha 1 [Source:MGI Symbol;Acc:MGI:88451]	1.82288	0.866223	0.00148859	0.0345307	yes	up	4.02	6.45	5.19	7.21	10.18	3.92	4.18	2.04	2.71	4.31	6.61	3.432
ENSMUSG00000040212	Emp3	epithelial membrane protein 3 [Source:MGI Symbol;Acc:MGI:1098729]	1.6981	0.763921	0.00149142	0.0345307	yes	up	20.09	21.16	18.26	17.82	33.34	11.05	13.98	5.2	9.89	14.87	22.134	10.998
ENSMUSG00000069808	Tlcd3a	TLC domain containing 3A [Source:MGI Symbol;Acc:MGI:2151840]	1.91372	0.936383	0.00149509	0.0345307	yes	up	1.64	2.21	1.51	3.07	2.12	0.82	1.63	0.72	0.8	1.04	2.11	1.002
ENSMUSG00000017737	Mmp9	matrix metallopeptidase 9 [Source:MGI Symbol;Acc:MGI:97011]	3.40532	1.76779	0.00149809	0.0345307	yes	up	0.76	1.84	1.61	0.85	5.67	0.6	1	0.24	0.49	0.8	2.146	0.626
ENSMUSG00000039168	Dap	death-associated protein [Source:MGI Symbol;Acc:MGI:1918190]	1.613	0.689743	0.00150742	0.0346763	yes	up	6.33	9.24	6.51	8.92	13.78	5.69	5.21	3.37	5.47	4.5	8.956	4.848
ENSMUSG00000040466	Blvrb	biliverdin reductase B (flavin reductase (NADPH)) [Source:MGI Symbol;Acc:MGI:2385271]	1.6772	0.746056	0.00151193	0.0346763	yes	up	8.09	11.64	8.09	9.35	18.5	5.37	6.4	5.64	6.11	6.19	11.134	5.942
ENSMUSG00000103476	Strit1	small transmembrane regulator of ion transport 1 [Source:MGI Symbol;Acc:MGI:5593461]	0.116978	-3.0957	0.00151988	0.0347372	yes	down	10.89	1.14	1.28	0	0	18.56	6.75	47.4	12.17	20.91	2.662	21.158
ENSMUSG00000021608	Lpcat1	lysophosphatidylcholine acyltransferase 1 [Source:MGI Symbol;Acc:MGI:2384812]	1.51575	0.600028	0.00152956	0.0348711	yes	up	1.81	3.44	1.49	2.73	2.6	1.98	1.6	1.19	1.09	1.45	2.414	1.462
ENSMUSG00000045287	Rtn4rl1	reticulon 4 receptor-like 1 [Source:MGI Symbol;Acc:MGI:2661375]	1.70759	0.771965	0.0015413	0.0350013	yes	up	1.13	1.22	0.84	1.11	1.77	0.58	0.97	0.51	0.53	0.55	1.214	0.628
ENSMUSG00000048620	Olfr1336	olfactory receptor 1336 [Source:MGI Symbol;Acc:MGI:3031170]	0.583604	-0.776939	0.00154762	0.0350013	yes	down	0.44	0.39	0.42	0.37	0.28	0.55	0.49	0.78	0.56	0.49	0.38	0.574
ENSMUSG00000022231	Sema5a	sema domain, seven thrombospondin repeats (type 1 and type 1-like), transmembrane domain (TM) and short cytoplasmic domain, (semaphorin) 5A [Source:MGI Symbol;Acc:MGI:107556]	1.70645	0.771001	0.00156728	0.0353607	yes	up	0.59	0.99	0.6	1.22	0.88	0.73	0.57	0.25	0.4	0.48	0.856	0.486
ENSMUSG00000027247	Arhgap1	Rho GTPase activating protein 1 [Source:MGI Symbol;Acc:MGI:2445003]	1.51301	0.597417	0.00157	0.0353652	yes	up	4.26	6.48	5.51	6.06	9.76	4.88	4.54	2.92	4.65	4.09	6.414	4.216
ENSMUSG00000026797	Stxbp1	syntaxin binding protein 1 [Source:MGI Symbol;Acc:MGI:107363]	1.62566	0.701022	0.00157662	0.03543	yes	up	1.65	3.41	2.25	2.72	2.88	1.71	1.72	0.82	1.55	1.23	2.582	1.406
ENSMUSG00000024044	Epb41l3	erythrocyte membrane protein band 4.1 like 3 [Source:MGI Symbol;Acc:MGI:103008]	2.10257	1.07216	0.00157791	0.03543	yes	up	1.16	1.97	0.67	1.2	0.96	0.44	0.82	0.47	0.78	1.14	1.192	0.73
ENSMUSG00000056481	Cd248	CD248 antigen, endosialin [Source:MGI Symbol;Acc:MGI:1917695]	2.09278	1.06542	0.00158706	0.0355784	yes	up	9.52	12.46	8.22	11.14	26.23	6.58	8.05	2.11	4.01	7.86	13.514	5.722
ENSMUSG00000019989	Enpp3	ectonucleotide pyrophosphatase/phosphodiesterase 3 [Source:MGI Symbol;Acc:MGI:2143702]	1.75793	0.813875	0.00160528	0.0358157	yes	up	0.9	1.62	0.99	1.55	1.77	1	0.88	0.3	0.76	1.05	1.366	0.798
ENSMUSG00000025375	Aatk	apoptosis-associated tyrosine kinase [Source:MGI Symbol;Acc:MGI:1197518]	1.73975	0.798882	0.00162142	0.0360607	yes	up	3.52	4.21	4.03	9.61	3.55	2.11	3.2	1.84	4.18	1.93	4.984	2.652
ENSMUSG00000024897	Apba1	amyloid beta (A4) precursor protein binding, family A, member 1 [Source:MGI Symbol;Acc:MGI:1860297]	1.84097	0.880469	0.0016352	0.0361729	yes	up	0.55	2.22	0.75	1.43	1.66	0.36	0.58	0.59	0.41	0.32	1.322	0.452
ENSMUSG00000006782	Cnp	2',3'-cyclic nucleotide 3' phosphodiesterase [Source:MGI Symbol;Acc:MGI:88437]	1.55732	0.63907	0.00163674	0.0361729	yes	up	8.44	10.3	8.21	16.82	11.75	8.14	7.91	4.48	5.34	5.8	11.104	6.334
ENSMUSG00000032413	Rasa2	RAS p21 protein activator 2 [Source:MGI Symbol;Acc:MGI:2149960]	0.588014	-0.766078	0.00164943	0.0363352	yes	down	0.28	0.39	0.45	0.33	0.91	0.62	0.51	0.5	0.69	0.42	0.472	0.548
ENSMUSG00000102692	Dchs2	dachsous cadherin related 2 [Source:MGI Symbol;Acc:MGI:2685263]	3.23942	1.69574	0.00165442	0.0363352	yes	up	0.1	0.09	0.04	0.11	0.15	0.01	0.04	0.01	0.03	0.05	0.098	0.028
ENSMUSG00000020689	Itgb3	integrin beta 3 [Source:MGI Symbol;Acc:MGI:96612]	1.87513	0.906994	0.00167758	0.0366719	yes	up	0.29	0.84	0.62	0.54	0.89	0.33	0.35	0.27	0.26	0.26	0.636	0.294
ENSMUSG00000057614	Gnai1	guanine nucleotide binding protein (G protein), alpha inhibiting 1 [Source:MGI Symbol;Acc:MGI:95771]	1.81214	0.857694	0.00169409	0.0367472	yes	up	1.04	1.98	1.6	2.72	3.09	1.31	1.17	0.67	0.91	0.96	2.086	1.004
ENSMUSG00000031099	Smarca1	SWI/SNF related, matrix associated, actin dependent regulator of chromatin, subfamily a, member 1 [Source:MGI Symbol;Acc:MGI:1935127]	0.470309	-1.08832	0.00170144	0.0368497	yes	down	0.43	0.35	0.58	0.24	0.34	0.82	0.46	0.55	0.93	0.79	0.388	0.71
ENSMUSG00000068392	Rnase13	ribonuclease, RNase A family, 13 (non-active) [Source:MGI Symbol;Acc:MGI:3528592]	0.398979	-1.32562	0.00170418	0.0368522	yes	down	0.27	0.36	0.35	0.34	0.7	0.85	0.54	0.92	1.2	0.79	0.404	0.86
ENSMUSG00000020810	Cygb	cytoglobin [Source:MGI Symbol;Acc:MGI:2149481]	1.63225	0.706861	0.00171186	0.0369615	yes	up	9.59	20.07	10.61	15.1	21.68	10.16	9.08	4.88	7.8	9.37	15.41	8.258
ENSMUSG00000051906	Cd209f	CD209f antigen [Source:MGI Symbol;Acc:MGI:1916392]	2.42188	1.27613	0.00172798	0.0372524	yes	up	3.48	7.02	5.44	5.6	19.3	2.84	3	1.49	2.76	4.54	8.168	2.926
ENSMUSG00000001864	Aif1l	allograft inflammatory factor 1-like [Source:MGI Symbol;Acc:MGI:1919598]	1.59025	0.669257	0.00175796	0.0377826	yes	up	1.3	2.16	1.95	3.25	6.42	1.27	2.32	1.21	0.91	1.49	3.016	1.44
ENSMUSG00000026193	Fn1	fibronectin 1 [Source:MGI Symbol;Acc:MGI:95566]	2.31622	1.21177	0.00176584	0.0378555	yes	up	21.55	33.97	29.61	31.66	69.32	16.32	23.4	11.06	15.18	23.3	37.222	17.852
ENSMUSG00000019326	Aoc3	amine oxidase, copper containing 3 [Source:MGI Symbol;Acc:MGI:1306797]	1.84791	0.885892	0.00177468	0.0379101	yes	up	5.12	6.78	5.54	7.65	16.87	4.94	4.66	2.41	3.77	3.98	8.392	3.952
ENSMUSG00000022150	Dab2	disabled 2, mitogen-responsive phosphoprotein [Source:MGI Symbol;Acc:MGI:109175]	1.56809	0.649008	0.00185137	0.0393889	yes	up	2.97	4.94	3.84	5.41	7.8	2.61	2.81	1.8	2.65	2.87	4.992	2.548
ENSMUSG00000035992	Fnip1	folliculin interacting protein 1 [Source:MGI Symbol;Acc:MGI:2444668]	0.604258	-0.726764	0.00185231	0.0393889	yes	down	5.25	3.46	5.56	3.46	2.82	5.65	5.66	7.88	5.53	5.43	4.11	6.03
ENSMUSG00000001119	Col6a1	collagen, type VI, alpha 1 [Source:MGI Symbol;Acc:MGI:88459]	1.75822	0.814117	0.00189923	0.040284	yes	up	22.38	37.18	22.9	32.47	57.91	18.53	21.94	7.89	16.4	21.7	34.568	17.292
ENSMUSG00000024053	Emilin2	elastin microfibril interfacer 2 [Source:MGI Symbol;Acc:MGI:2389136]	1.98151	0.986604	0.00190013	0.040284	yes	up	2.77	4.78	4.13	4.09	7.96	2.57	2.78	0.7	2.53	2.14	4.746	2.144
ENSMUSG00000055866	Per2	period circadian clock 2 [Source:MGI Symbol;Acc:MGI:1195265]	1.9546	0.966873	0.00193482	0.0406665	yes	up	2.94	2.7	4.19	2.24	1.58	0.84	1.77	0.88	0.84	1.98	2.73	1.262
ENSMUSG00000085277	Gm13943	predicted gene 13943 [Source:MGI Symbol;Acc:MGI:3650360]	0.661951	-0.595205	0.00194127	0.0406665	yes	down	6.02	5.02	6.82	4.51	2.92	4.48	7.97	7.27	7.05	8.28	5.058	7.01
ENSMUSG00000039109	F13a1	coagulation factor XIII, A1 subunit [Source:MGI Symbol;Acc:MGI:1921395]	2.08633	1.06097	0.00194132	0.0406665	yes	up	2.33	6.29	3.17	3.09	10.37	2.09	2.14	1.52	1.86	2.98	5.05	2.118
ENSMUSG00000022816	Fstl1	follistatin-like 1 [Source:MGI Symbol;Acc:MGI:102793]	1.65941	0.730667	0.00195729	0.0408702	yes	up	16.81	26.76	17.6	21.82	29.99	13.16	15.9	5.37	10.68	15.64	22.596	12.15
ENSMUSG00000025153	Fasn	fatty acid synthase [Source:MGI Symbol;Acc:MGI:95485]	3.4438	1.784	0.00195894	0.0408702	yes	up	14.87	16.22	19.35	26	77.77	10.13	7.1	11.81	7.05	19.03	30.842	11.024
ENSMUSG00000031659	Adcy7	adenylate cyclase 7 [Source:MGI Symbol;Acc:MGI:102891]	1.83487	0.875681	0.00196408	0.0408702	yes	up	0.85	1.69	0.84	1.27	1.27	0.69	0.95	0.26	0.4	0.67	1.184	0.594
ENSMUSG00000031673	Cdh11	cadherin 11 [Source:MGI Symbol;Acc:MGI:99217]	3.51687	1.81429	0.00196559	0.0408702	yes	up	0.07	0.43	0.13	0.4	0.41	0.09	0.14	0.02	0.04	0.07	0.288	0.072
ENSMUSG00000023000	Dhh	desert hedgehog [Source:MGI Symbol;Acc:MGI:94891]	2.07958	1.05629	0.0019695	0.0408765	yes	up	1.14	1.63	0.84	2.34	1.15	0.88	0.75	0.64	0.37	0.38	1.42	0.604
ENSMUSG00000047712	Ust	uronyl-2-sulfotransferase [Source:MGI Symbol;Acc:MGI:2442406]	2.12153	1.08511	0.00198041	0.0408765	yes	up	0.48	1.24	0.54	1.06	1.4	0.51	0.55	0.18	0.33	0.47	0.944	0.408
ENSMUSG00000031103	Elf4	E74-like factor 4 (ets domain transcription factor) [Source:MGI Symbol;Acc:MGI:1928377]	1.60252	0.680344	0.00199855	0.0408765	yes	up	0.85	1.42	1.18	1.19	1.88	0.69	1.03	0.48	0.59	0.8	1.304	0.718
ENSMUSG00000041842	Fhdc1	FH2 domain containing 1 [Source:MGI Symbol;Acc:MGI:2684972]	4.68375	2.22766	0.00200449	0.0408765	yes	up	0.07	0.4	0.1	0.15	0.27	0.17	0.03	0.01	0.01	0.07	0.198	0.058
ENSMUSG00000046618	Olfml2a	olfactomedin-like 2A [Source:MGI Symbol;Acc:MGI:2444741]	1.62448	0.699977	0.00203501	0.04098	yes	up	2.09	3.53	2.88	3.83	3.87	2.18	2.56	0.88	1.73	1.48	3.24	1.766
ENSMUSG00000029185	Fam114a1	family with sequence similarity 114, member A1 [Source:MGI Symbol;Acc:MGI:1915553]	1.52566	0.609431	0.00204403	0.0410058	yes	up	2.64	3.87	2.72	3.5	3.79	2.08	2.79	1.06	1.72	1.97	3.304	1.924
ENSMUSG00000000049	Apoh	apolipoprotein H [Source:MGI Symbol;Acc:MGI:88058]	3.10118	1.63282	0.00205794	0.041147	yes	up	1.52	2.23	0.54	2.62	1.23	0.18	0.31	0.44	0.2	0.88	1.628	0.402
ENSMUSG00000016356	Col20a1	collagen, type XX, alpha 1 [Source:MGI Symbol;Acc:MGI:1920618]	2.18934	1.1305	0.00207718	0.041312	yes	up	1.59	3.13	2.01	2.06	3.14	1.44	1.6	0.25	0.71	0.54	2.386	0.908
ENSMUSG00000047141	Zfp654	zinc finger protein 654 [Source:MGI Symbol;Acc:MGI:1919270]	0.613316	-0.705299	0.00208271	0.0413484	yes	down	1.97	1.84	2.73	1.6	1.18	2.62	2.49	3.09	3.37	2.44	1.864	2.802
ENSMUSG00000046404	Yod1	YOD1 deubiquitinase [Source:MGI Symbol;Acc:MGI:2442596]	0.59016	-0.760823	0.00211113	0.0417943	yes	down	0.33	0.35	0.32	0.36	0.19	0.42	0.44	0.55	0.48	0.44	0.31	0.466
ENSMUSG00000022853	Ehhadh	enoyl-Coenzyme A, hydratase/3-hydroxyacyl Coenzyme A dehydrogenase [Source:MGI Symbol;Acc:MGI:1277964]	0.634504	-0.6563	0.00213864	0.0421609	yes	down	3.3	2.88	3.11	4.43	4.18	4.7	3.78	6.94	4.2	4.95	3.58	4.914
ENSMUSG00000072591	Fzd10os	frizzled class receptor 10, opposite strand [Source:MGI Symbol;Acc:MGI:2442398]	0.361814	-1.46668	0.00214946	0.0423094	yes	down	0.29	0.14	1.02	1.23	2.3	0.45	0.77	0.72	1.29	0.22	0.996	0.69
ENSMUSG00000020121	Srgap1	SLIT-ROBO Rho GTPase activating protein 1 [Source:MGI Symbol;Acc:MGI:2152936]	1.91282	0.935705	0.00215219	0.0423094	yes	up	0.37	0.52	0.35	0.3	0.35	0.21	0.12	0.09	0.14	0.12	0.378	0.136
ENSMUSG00000063873	Slc24a3	solute carrier family 24 (sodium/potassium/calcium exchanger), member 3 [Source:MGI Symbol;Acc:MGI:2137513]	1.6218	0.697594	0.00219238	0.0428002	yes	up	1.15	1.48	0.88	1.06	1.12	0.71	0.65	0.4	0.65	0.54	1.138	0.59
ENSMUSG00000061086	Myl4	myosin, light polypeptide 4 [Source:MGI Symbol;Acc:MGI:97267]	0.649918	-0.621671	0.00221879	0.0431958	yes	down	8.56	11.94	7.55	5.65	7.44	11.96	13.82	8.85	12.21	9.37	8.228	11.242
ENSMUSG00000060470	Adgrg3	adhesion G protein-coupled receptor G3 [Source:MGI Symbol;Acc:MGI:1859670]	3.01337	1.59138	0.00223299	0.0432326	yes	up	0.19	0.78	0.19	0.46	0.88	0.14	0.21	0.15	0.07	0.09	0.5	0.132
ENSMUSG00000036862	Dchs1	dachsous cadherin related 1 [Source:MGI Symbol;Acc:MGI:2685011]	1.96056	0.971265	0.00224006	0.0432552	yes	up	1.42	2.67	1.4	2.25	2.87	1.11	1.55	0.47	0.73	1.37	2.122	1.046
ENSMUSG00000100075	1700018L02Rik	RIKEN cDNA 1700018L02 gene [Source:MGI Symbol;Acc:MGI:1914579]	2.60698	1.38238	0.00225471	0.0434736	yes	up	0.4	1.17	0.4	0.96	0.41	0.23	0.38	0.17	0.15	0.23	0.668	0.232
ENSMUSG00000017677	Wsb1	WD repeat and SOCS box-containing 1 [Source:MGI Symbol;Acc:MGI:1926139]	0.621992	-0.685033	0.00225868	0.0434904	yes	down	2.77	3.46	3.49	4.59	3.12	4.58	4.91	4.09	7.3	4.04	3.486	4.984
ENSMUSG00000008348	Ubc	ubiquitin C [Source:MGI Symbol;Acc:MGI:98889]	0.441091	-1.18085	0.00226649	0.0435215	yes	down	642.28	662.39	944.12	1496.81	1833.15	1679.22	1704.47	3347.54	2428.37	1644.5	1115.75	2160.82
ENSMUSG00000069515	Lyz1	lysozyme 1 [Source:MGI Symbol;Acc:MGI:96902]	1.64489	0.717995	0.00228415	0.0437718	yes	up	6.22	6.25	10.72	6.45	10.22	5.04	3.83	3.64	3.33	5.48	7.972	4.264
ENSMUSG00000022844	Pdia5	protein disulfide isomerase associated 5 [Source:MGI Symbol;Acc:MGI:1919849]	1.93148	0.94971	0.00230154	0.0440066	yes	up	1.6	3.44	1.71	3.3	5.14	1.71	1.4	0.97	1.22	2.07	3.038	1.474
ENSMUSG00000033446	Lpar6	lysophosphatidic acid receptor 6 [Source:MGI Symbol;Acc:MGI:1914418]	0.605536	-0.723716	0.0023061	0.0440066	yes	down	0.4	0.45	0.37	0.58	0.46	0.52	0.63	0.8	0.77	0.52	0.452	0.648
ENSMUSG00000024810	Il33	interleukin 33 [Source:MGI Symbol;Acc:MGI:1924375]	1.7277	0.788849	0.00230884	0.0440066	yes	up	2.49	2.78	3.31	2.4	2.66	1.57	2.53	1.03	1.19	0.79	2.728	1.422
ENSMUSG00000116066	Gm49477	predicted gene, 49477 [Source:MGI Symbol;Acc:MGI:6155147]	0.662908	-0.593119	0.0023168	0.0440066	yes	down	8.96	11.82	6.75	11.05	10.11	13.69	19.02	9.83	13.19	9.51	9.738	13.048
ENSMUSG00000040612	Ildr2	immunoglobulin-like domain containing receptor 2 [Source:MGI Symbol;Acc:MGI:1196370]	1.95258	0.965385	0.00233373	0.0442087	yes	up	0.21	0.46	0.32	0.57	0.39	0.16	0.31	0.12	0.11	0.12	0.39	0.164
ENSMUSG00000021508	Cxcl14	chemokine (C-X-C motif) ligand 14 [Source:MGI Symbol;Acc:MGI:1888514]	1.62033	0.696288	0.00235387	0.0445303	yes	up	31.64	66.47	55	43.58	78.99	33.85	41.7	17.72	32.62	24.87	55.136	30.152
ENSMUSG00000030737	Slco2b1	solute carrier organic anion transporter family, member 2b1 [Source:MGI Symbol;Acc:MGI:1351872]	1.57025	0.650998	0.00236816	0.0447146	yes	up	4.17	7.97	5.69	6.14	12.54	3.94	4.91	3.42	3.27	4.32	7.302	3.972
ENSMUSG00000030208	Emp1	epithelial membrane protein 1 [Source:MGI Symbol;Acc:MGI:107941]	1.7098	0.773826	0.00237398	0.0447146	yes	up	12.08	23.96	13.89	14.78	18.54	8.3	14.98	4.15	8.11	9.97	16.65	9.102
ENSMUSG00000012017	Scarf2	scavenger receptor class F, member 2 [Source:MGI Symbol;Acc:MGI:1858430]	1.7536	0.810319	0.00238041	0.0447146	yes	up	3.1	5.67	2.84	5.28	8.49	2.33	2.97	1.6	2.68	2.81	5.076	2.478
ENSMUSG00000022421	Nptxr	neuronal pentraxin receptor [Source:MGI Symbol;Acc:MGI:1920590]	1.76718	0.821446	0.00238968	0.0447146	yes	up	0.39	1.51	0.65	0.84	1.09	0.37	0.49	0.45	0.36	0.42	0.896	0.418
ENSMUSG00000020020	Usp44	ubiquitin specific peptidase 44 [Source:MGI Symbol;Acc:MGI:3045318]	6.74141	2.75305	0.00239215	0.0447146	yes	up	0.12	2.49	0.09	0.11	0.37	0.1	0.14	0.04	0.04	0.07	0.636	0.078
ENSMUSG00000007039	Ddah2	dimethylarginine dimethylaminohydrolase 2 [Source:MGI Symbol;Acc:MGI:1859016]	1.6163	0.692694	0.00241295	0.044982	yes	up	10.26	15.02	11.23	12.97	18.38	7.69	10.63	3.62	6.51	7.19	13.572	7.128
ENSMUSG00000022878	Adipoq	adiponectin, C1Q and collagen domain containing [Source:MGI Symbol;Acc:MGI:106675]	2.72611	1.44684	0.00242653	0.0451551	yes	up	24.44	28.3	20.08	32.23	112.08	19.04	11.82	10.76	12.09	17.17	43.426	14.176
ENSMUSG00000001025	S100a6	S100 calcium binding protein A6 (calcyclin) [Source:MGI Symbol;Acc:MGI:1339467]	1.54491	0.627521	0.00242866	0.0451551	yes	up	82.77	115.75	64.02	87.46	145.81	72.55	63.11	39.17	64	63.66	99.162	60.498
ENSMUSG00000026938	Fcna	ficolin A [Source:MGI Symbol;Acc:MGI:1340905]	2.66705	1.41524	0.00243224	0.0451619	yes	up	2.05	3.4	5.21	3.45	11.65	1.6	1.26	0.64	1.6	3.16	5.152	1.652
ENSMUSG00000029810	Tmem176b	transmembrane protein 176B [Source:MGI Symbol;Acc:MGI:1916348]	1.78603	0.836756	0.00244251	0.0452331	yes	up	13.53	27.65	11.2	21.19	37.34	10.62	12.05	7.03	9.52	13.97	22.182	10.638
ENSMUSG00000067242	Lgi1	leucine-rich repeat LGI family, member 1 [Source:MGI Symbol;Acc:MGI:1861691]	0.353783	-1.49906	0.00244834	0.0452815	yes	down	0.23	0.21	0.36	0.18	0.15	1.2	0.6	1.12	0.46	0.42	0.226	0.76
ENSMUSG00000037664	Cdkn1c	cyclin-dependent kinase inhibitor 1C (P57) [Source:MGI Symbol;Acc:MGI:104564]	1.59027	0.669274	0.00245349	0.0452875	yes	up	25.11	19.05	40.12	22.15	35.22	19.91	17.96	12.42	10.14	11.41	28.33	14.368
ENSMUSG00000079481	Nhsl2	NHS-like 2 [Source:MGI Symbol;Acc:MGI:3645090]	1.72907	0.789993	0.00245769	0.0452875	yes	up	0.45	0.66	0.32	0.51	0.73	0.25	0.34	0.12	0.18	0.32	0.534	0.242
ENSMUSG00000061013	Mkx	mohawk homeobox [Source:MGI Symbol;Acc:MGI:2687286]	3.03432	1.60137	0.00245833	0.0452875	yes	up	0.32	0.34	1.01	1.08	0.29	0.12	0.13	0.17	0.24	0.1	0.608	0.152
ENSMUSG00000060594	Layn	layilin [Source:MGI Symbol;Acc:MGI:2685357]	2.85383	1.5129	0.00247548	0.0454125	yes	up	0.68	1.15	1.06	0.6	1.43	0.18	0.16	0.06	0.4	0.45	0.984	0.25
ENSMUSG00000020917	Acly	ATP citrate lyase [Source:MGI Symbol;Acc:MGI:103251]	1.64611	0.719059	0.00247804	0.0454125	yes	up	7.54	15.7	10.08	13.17	23.04	7.74	9.14	6.8	7.61	8.25	13.906	7.908
ENSMUSG00000030882	Dnhd1	dynein heavy chain domain 1 [Source:MGI Symbol;Acc:MGI:1924755]	2.70737	1.43689	0.00249328	0.0455137	yes	up	0.08	0.38	0.06	0.07	0.42	0.11	0.13	0.22	0.02	0.04	0.202	0.104
ENSMUSG00000037902	Sirpa	signal-regulatory protein alpha [Source:MGI Symbol;Acc:MGI:108563]	1.5527	0.634782	0.00250287	0.0455703	yes	up	3.7	8.03	4.81	6.24	9.21	3.76	4.19	2.4	2.81	3.63	6.398	3.358
ENSMUSG00000054855	Rnd1	Rho family GTPase 1 [Source:MGI Symbol;Acc:MGI:2444878]	0.529346	-0.917717	0.00250975	0.0456365	yes	down	0.66	1.35	1.56	1.5	2.34	1.78	2.49	2.65	3.86	1.88	1.482	2.532
ENSMUSG00000079017	Ifi27l2a	interferon, alpha-inducible protein 27 like 2A [Source:MGI Symbol;Acc:MGI:1924183]	2.09173	1.06469	0.00251522	0.0456769	yes	up	90.29	86.92	96.88	122.26	376.55	69.99	61.19	49.43	52.89	86.64	154.58	64.028
ENSMUSG00000030683	Sez6l2	seizure related 6 homolog like 2 [Source:MGI Symbol;Acc:MGI:2385295]	2.10964	1.077	0.00255557	0.0463498	yes	up	0.52	0.58	0.71	0.58	0.44	0.26	0.24	0.16	0.2	0.2	0.566	0.212
ENSMUSG00000099906	Lincmd1	long intergenic non-protein coding RNA of muscle differentiation 1 [Source:NCBI gene (formerly Entrezgene);Acc:105661730]	0.312278	-1.6791	0.00257909	0.0466162	yes	down	0.55	0.29	0.07	0.08	0.08	0.32	0.98	0.6	0.22	0.76	0.214	0.576
ENSMUSG00000013846	St3gal1	ST3 beta-galactoside alpha-2,3-sialyltransferase 1 [Source:MGI Symbol;Acc:MGI:98304]	1.5402	0.623114	0.00261454	0.0470551	yes	up	9.55	7.48	7.78	8.86	14.75	6.54	6.59	3.32	5	6	9.684	5.49
ENSMUSG00000023064	Sncg	synuclein, gamma [Source:MGI Symbol;Acc:MGI:1298397]	1.62575	0.701108	0.00263237	0.0472324	yes	up	16.43	22.29	16.16	30.01	24.82	15.79	11.06	8.41	15.33	8.17	21.942	11.752
ENSMUSG00000022871	Fetub	fetuin beta [Source:MGI Symbol;Acc:MGI:1890221]	3.16461	1.66203	0.00263448	0.0472324	yes	up	0.45	0.29	0.52	0.74	1.08	0.22	0.3	0.08	0.2	0.2	0.616	0.2
ENSMUSG00000064363	mt-Nd4	mitochondrially encoded NADH dehydrogenase 4 [Source:MGI Symbol;Acc:MGI:102498]	0.645899	-0.630618	0.00264084	0.0472862	yes	down	10513	7467.23	9188.12	6832.99	5049.43	11620.4	9263.36	11757.5	10810.5	10246.7	7810.14	10739.7
ENSMUSG00000107881	Gm44250	predicted gene, 44250 [Source:MGI Symbol;Acc:MGI:5690642]	0.618342	-0.693524	0.00265614	0.047355	yes	down	5.05	2.74	5.06	3.33	2.7	5.35	5	5.92	5.41	5.49	3.776	5.434
ENSMUSG00000024909	Efemp2	epidermal growth factor-containing fibulin-like extracellular matrix protein 2 [Source:MGI Symbol;Acc:MGI:1891209]	1.66789	0.738021	0.0026568	0.047355	yes	up	5.17	7.78	8.05	6.74	10.78	5.07	4.35	2.01	4.85	4.53	7.704	4.162
ENSMUSG00000005124	Ccn4	cellular communication network factor 4 [Source:MGI Symbol;Acc:MGI:1197008]	2.95732	1.56429	0.00266827	0.047355	yes	up	0.09	0.2	0.13	0.26	0.37	0.23	0.04	0.03	0.04	0.08	0.21	0.084
ENSMUSG00000059741	Myl3	myosin, light polypeptide 3 [Source:MGI Symbol;Acc:MGI:97268]	0.322132	-1.63428	0.00268862	0.0474764	yes	down	298.89	198.17	102.23	294.06	75.71	377.76	448.75	1036.85	319.43	438.68	193.812	524.294
ENSMUSG00000058571	Gpc6	glypican 6 [Source:MGI Symbol;Acc:MGI:1346322]	2.36356	1.24096	0.00270873	0.0477116	yes	up	0.46	1.06	0.69	0.93	1.19	0.29	1.2	0.13	0.18	0.32	0.866	0.424
ENSMUSG00000031725	Ces1f	carboxylesterase 1F [Source:MGI Symbol;Acc:MGI:2142687]	2.60324	1.38031	0.00272542	0.0479455	yes	up	2.11	1.48	2.12	2.51	6.94	1.19	0.41	1.07	0.59	1.69	3.032	0.99
ENSMUSG00000045318	Adra2c	adrenergic receptor, alpha 2c [Source:MGI Symbol;Acc:MGI:87936]	2.4866	1.31418	0.00277153	0.0484798	yes	up	0.37	0.54	0.45	0.37	0.61	0.3	0.15	0.03	0.15	0.2	0.468	0.166
ENSMUSG00000094526	Gm21451	predicted gene, 21451 [Source:MGI Symbol;Acc:MGI:5434806]	2.02019	1.01449	0.00277573	0.0484798	yes	up	0.57	0.54	0.56	0.91	1.05	0.18	0.53	0.2	0.39	0.29	0.726	0.318
ENSMUSG00000037166	Ppp1r14a	protein phosphatase 1, regulatory inhibitor subunit 14A [Source:MGI Symbol;Acc:MGI:1931139]	1.77713	0.829551	0.00277648	0.0484798	yes	up	7.04	7.84	7.46	10.12	10.57	5.37	6.49	1.58	4.11	3.39	8.606	4.188
ENSMUSG00000028339	Col15a1	collagen, type XV, alpha 1 [Source:MGI Symbol;Acc:MGI:88449]	1.81836	0.862638	0.00278186	0.0485135	yes	up	15.63	19.41	16.27	18.23	25.43	12.07	15.67	4.29	9.97	12.23	18.994	10.846
ENSMUSG00000024663	Rab3il1	RAB3A interacting protein (rabin3)-like 1 [Source:MGI Symbol;Acc:MGI:1922010]	1.88663	0.91581	0.00283897	0.0493257	yes	up	2.93	10.26	3.46	4.44	8.91	3.5	2.92	2.17	2.56	3.15	6	2.86
ENSMUSG00000061068	Mcpt4	mast cell protease 4 [Source:MGI Symbol;Acc:MGI:96940]	2.21418	1.14677	0.00284668	0.0493986	yes	up	2.57	7.99	3.05	5.67	13.02	3.12	2.6	1.87	2.92	2.02	6.46	2.506
ENSMUSG00000036390	Gadd45a	growth arrest and DNA-damage-inducible 45 alpha [Source:MGI Symbol;Acc:MGI:107799]	0.617493	-0.695506	0.0028603	0.0495739	yes	down	31.01	24.15	35.98	22.55	27.05	31.17	27.46	52.02	40.41	48.35	28.148	39.882
ENSMUSG00000024713	Pcsk5	proprotein convertase subtilisin/kexin type 5 [Source:MGI Symbol;Acc:MGI:97515]	1.83972	0.87949	0.00286464	0.0495879	yes	up	0.84	0.67	0.83	1	1.6	1.05	1.21	0.21	0.63	1.51	0.988	0.922
ENSMUSG00000057286	St6galnac2	ST6 (alpha-N-acetyl-neuraminyl-2,3-beta-galactosyl-1,3)-N-acetylgalactosaminide alpha-2,6-sialyltransferase 2 [Source:MGI Symbol;Acc:MGI:107553]	1.95001	0.963484	0.00288381	0.0497972	yes	up	2.17	7.3	2.51	3.47	2.07	1.4	1.66	1.56	2.78	1.9	3.504	1.86
ENSMUSG00000032420	Nt5e	5' nucleotidase, ecto [Source:MGI Symbol;Acc:MGI:99782]	2.43868	1.2861	0.00289369	0.0498329	yes	up	0.18	0.68	0.43	0.72	0.91	0.22	0.26	0.08	0.25	0.2	0.584	0.202
ENSMUSG00000020340	Cyfip2	cytoplasmic FMR1 interacting protein 2 [Source:MGI Symbol;Acc:MGI:1924134]	0.483438	-1.0486	0.00290069	0.0498329	yes	down	0.88	0.68	0.55	0.76	0.29	1.26	0.91	1.4	0.57	1.75	0.632	1.178
