# Supplementary material for: Long-term high loading intensity of aerobic exercise improves skeletal muscle performance via the gut microbiota-testosterone axis
Source: Front Microbiol. 2022 Dec 21;13:1049469. doi: 10.3389/fmicb.2022.1049469 (PMC9811821; doi:10.3389/fmicb.2022.1049469)
Supplement: Supplementary file 1 [file Data_Sheet_1.ZIP › Table/Table S4.xlsx]

## Sheet: KEGG富集分析统计表
Num	Pathway id	Description	Database	Ratio_in_study	Ratio_in_pop	Pvalue	Padjust	First Category	Second Category
15	mmu04512	ECM-receptor interaction	KEGG PATHWAY	15/420	87/15207	1.38499e-08	3.78101e-06	Environmental Information Processing	Signaling molecules and interaction
18	mmu04510	Focal adhesion	KEGG PATHWAY	18/420	199/15207	1.05286e-05	0.00143715	Cellular Processes	Cellular community - eukaryotes
12	mmu04974	Protein digestion and absorption	KEGG PATHWAY	12/420	105/15207	3.23047e-05	0.00293973	Organismal Systems	Digestive system
11	mmu05414	Dilated cardiomyopathy	KEGG PATHWAY	11/420	94/15207	5.50995e-05	0.00376054	Human Diseases	Cardiovascular disease
16	mmu05205	Proteoglycans in cancer	KEGG PATHWAY	16/420	201/15207	0.000149049	0.00678172	Human Diseases	Cancer: overview
8	mmu04923	Regulation of lipolysis in adipocytes	KEGG PATHWAY	8/420	56/15207	0.000140796	0.00768746	Organismal Systems	Endocrine system
10	mmu05410	Hypertrophic cardiomyopathy	KEGG PATHWAY	10/420	91/15207	0.00020277	0.00790804	Human Diseases	Cardiovascular disease
7	mmu05144	Malaria	KEGG PATHWAY	7/420	54/15207	0.000673519	0.0229838	Human Diseases	Infectious disease: parasitic
11	mmu04926	Relaxin signaling pathway	KEGG PATHWAY	11/420	129/15207	0.000897668	0.0245063	Organismal Systems	Endocrine system
9	mmu04610	Complement and coagulation cascades	KEGG PATHWAY	9/420	90/15207	0.00084014	0.0254843	Organismal Systems	Immune system
11	mmu04371	Apelin signaling pathway	KEGG PATHWAY	11/420	135/15207	0.00130371	0.0296594	Environmental Information Processing	Signal transduction
5	mmu04710	Circadian rhythm	KEGG PATHWAY	5/420	30/15207	0.00126429	0.0313773	Organismal Systems	Environmental adaptation
12	mmu04514	Cell adhesion molecules	KEGG PATHWAY	12/420	165/15207	0.0021226	0.0445746	Environmental Information Processing	Signaling molecules and interaction
10	mmu04611	Platelet activation	KEGG PATHWAY	10/420	124/15207	0.00230434	0.0449347	Organismal Systems	Immune system
12	mmu04145	Phagosome	KEGG PATHWAY	12/420	173/15207	0.00313887	0.0571274	Cellular Processes	Transport and catabolism
10	mmu04915	Estrogen signaling pathway	KEGG PATHWAY	10/420	133/15207	0.00383161	0.0653768	Organismal Systems	Endocrine system
19	mmu05165	Human papillomavirus infection	KEGG PATHWAY	19/420	351/15207	0.00418527	0.0672105	Human Diseases	Infectious disease: viral
19	mmu04151	PI3K-Akt signaling pathway	KEGG PATHWAY	19/420	353/15207	0.0044473	0.0674507	Environmental Information Processing	Signal transduction
10	mmu05418	Fluid shear stress and atherosclerosis	KEGG PATHWAY	10/420	146/15207	0.00734119	0.105481	Human Diseases	Cardiovascular disease
7	mmu04540	Gap junction	KEGG PATHWAY	7/420	85/15207	0.00906601	0.123751	Cellular Processes	Cellular community - eukaryotes
12	mmu05415	Diabetic cardiomyopathy	KEGG PATHWAY	12/420	205/15207	0.0117143	0.139044	Human Diseases	Cardiovascular disease
11	mmu04360	Axon guidance	KEGG PATHWAY	11/420	182/15207	0.0124016	0.141068	Organismal Systems	Development and regeneration
7	mmu03320	PPAR signaling pathway	KEGG PATHWAY	7/420	89/15207	0.0115306	0.143084	Organismal Systems	Endocrine system
4	mmu01040	Biosynthesis of unsaturated fatty acids	KEGG PATHWAY	4/420	34/15207	0.0138227	0.145138	Metabolism	Lipid metabolism
4	mmu00512	Mucin type O-glycan biosynthesis	KEGG PATHWAY	4/420	32/15207	0.0111897	0.145467	Metabolism	Glycan biosynthesis and metabolism
10	mmu05206	MicroRNAs in cancer	KEGG PATHWAY	10/420	162/15207	0.0145924	0.147546	Human Diseases	Cancer: overview
7	mmu01522	Endocrine resistance	KEGG PATHWAY	7/420	92/15207	0.0136732	0.149312	Human Diseases	Drug resistance: antineoplastic
7	mmu04350	TGF-beta signaling pathway	KEGG PATHWAY	7/420	95/15207	0.0160871	0.156849	Environmental Information Processing	Signal transduction
6	mmu05133	Pertussis	KEGG PATHWAY	6/420	77/15207	0.0195663	0.157106	Human Diseases	Infectious disease: bacterial
2	mmu00740	Riboflavin metabolism	KEGG PATHWAY	2/420	8/15207	0.0190828	0.157867	Metabolism	Metabolism of cofactors and vitamins
6	mmu04924	Renin secretion	KEGG PATHWAY	6/420	75/15207	0.0173906	0.158255	Organismal Systems	Endocrine system
4	mmu04614	Renin-angiotensin system	KEGG PATHWAY	4/420	36/15207	0.0168185	0.158326	Organismal Systems	Endocrine system
10	mmu04310	Wnt signaling pathway	KEGG PATHWAY	10/420	169/15207	0.0190647	0.162646	Environmental Information Processing	Signal transduction
7	mmu04713	Circadian entrainment	KEGG PATHWAY	7/420	98/15207	0.0187886	0.165461	Organismal Systems	Environmental adaptation
9	mmu04261	Adrenergic signaling in cardiomyocytes	KEGG PATHWAY	9/420	148/15207	0.0217473	0.169629	Organismal Systems	Circulatory system
23	mmu05200	Pathways in cancer	KEGG PATHWAY	23/420	541/15207	0.0272514	0.19076	Human Diseases	Cancer: overview
4	mmu05219	Bladder cancer	KEGG PATHWAY	4/420	41/15207	0.0259799	0.191689	Human Diseases	Cancer: specific types
4	mmu00260	Glycine, serine and threonine metabolism	KEGG PATHWAY	4/420	42/15207	0.0281085	0.19184	Metabolism	Amino acid metabolism
9	mmu04921	Oxytocin signaling pathway	KEGG PATHWAY	9/420	152/15207	0.0253179	0.191994	Organismal Systems	Endocrine system
6	mmu04970	Salivary secretion	KEGG PATHWAY	6/420	83/15207	0.0271857	0.195308	Organismal Systems	Digestive system
5	mmu04913	Ovarian steroidogenesis	KEGG PATHWAY	5/420	64/15207	0.0316352	0.210644	Organismal Systems	Endocrine system
12	mmu04020	Calcium signaling pathway	KEGG PATHWAY	12/420	239/15207	0.0339865	0.220912	Environmental Information Processing	Signal transduction
11	mmu04015	Rap1 signaling pathway	KEGG PATHWAY	11/420	214/15207	0.0357389	0.221744	Environmental Information Processing	Signal transduction
7	mmu04725	Cholinergic synapse	KEGG PATHWAY	7/420	112/15207	0.0356291	0.226204	Organismal Systems	Nervous system
6	mmu04914	Progesterone-mediated oocyte maturation	KEGG PATHWAY	6/420	90/15207	0.0382874	0.232277	Organismal Systems	Endocrine system
7	mmu04670	Leukocyte transendothelial migration	KEGG PATHWAY	7/420	117/15207	0.0434921	0.258116	Organismal Systems	Immune system
9	mmu04022	cGMP-PKG signaling pathway	KEGG PATHWAY	9/420	172/15207	0.049488	0.287452	Environmental Information Processing	Signal transduction
5	mmu04971	Gastric acid secretion	KEGG PATHWAY	5/420	75/15207	0.056257	0.307163	Organismal Systems	Digestive system
3	mmu00500	Starch and sucrose metabolism	KEGG PATHWAY	3/420	32/15207	0.0574804	0.307689	Metabolism	Carbohydrate metabolism
9	mmu04218	Cellular senescence	KEGG PATHWAY	9/420	176/15207	0.0556945	0.310298	Cellular Processes	Cell growth and death
2	mmu00533	Glycosaminoglycan biosynthesis - keratan sulfate	KEGG PATHWAY	2/420	14/15207	0.0556269	0.316378	Metabolism	Glycan biosynthesis and metabolism
5	mmu05412	Arrhythmogenic right ventricular cardiomyopathy	KEGG PATHWAY	5/420	77/15207	0.0616518	0.317565	Human Diseases	Cardiovascular disease
6	mmu04933	AGE-RAGE signaling pathway in diabetic complications	KEGG PATHWAY	6/420	101/15207	0.0608902	0.319674	Human Diseases	Endocrine and metabolic disease
6	mmu05142	Chagas disease	KEGG PATHWAY	6/420	102/15207	0.0632668	0.319849	Human Diseases	Infectious disease: parasitic
11	mmu05171	Coronavirus disease - COVID-19	KEGG PATHWAY	11/420	238/15207	0.0666841	0.330995	Human Diseases	Infectious disease: viral
4	mmu04340	Hedgehog signaling pathway	KEGG PATHWAY	4/420	57/15207	0.0722403	0.352171	Environmental Information Processing	Signal transduction
6	mmu04972	Pancreatic secretion	KEGG PATHWAY	6/420	110/15207	0.0842183	0.353717	Organismal Systems	Digestive system
7	mmu04910	Insulin signaling pathway	KEGG PATHWAY	7/420	137/15207	0.0855698	0.353948	Organismal Systems	Endocrine system
4	mmu04330	Notch signaling pathway	KEGG PATHWAY	4/420	60/15207	0.0837559	0.357271	Environmental Information Processing	Signal transduction
7	mmu04210	Apoptosis	KEGG PATHWAY	7/420	136/15207	0.0830547	0.359904	Cellular Processes	Cell growth and death
11	mmu05132	Salmonella infection	KEGG PATHWAY	11/420	244/15207	0.0765088	0.360119	Human Diseases	Infectious disease: bacterial
6	mmu04928	Parathyroid hormone synthesis, secretion and action	KEGG PATHWAY	6/420	107/15207	0.075959	0.363804	Organismal Systems	Endocrine system
2	mmu00450	Selenocompound metabolism	KEGG PATHWAY	2/420	17/15207	0.0787811	0.364529	Metabolism	Metabolism of other amino acids
2	mmu00910	Nitrogen metabolism	KEGG PATHWAY	2/420	17/15207	0.0787811	0.364529	Metabolism	Energy metabolism
3	mmu05216	Thyroid cancer	KEGG PATHWAY	3/420	37/15207	0.0815408	0.364929	Human Diseases	Cancer: specific types
10	mmu04810	Regulation of actin cytoskeleton	KEGG PATHWAY	10/420	219/15207	0.0828875	0.364972	Cellular Processes	Cell motility
4	mmu04213	Longevity regulating pathway - multiple species	KEGG PATHWAY	4/420	62/15207	0.0919015	0.374464	Organismal Systems	Aging
5	mmu04260	Cardiac muscle contraction	KEGG PATHWAY	5/420	88/15207	0.0963097	0.381052	Organismal Systems	Circulatory system
5	mmu05210	Colorectal cancer	KEGG PATHWAY	5/420	89/15207	0.0998669	0.383995	Human Diseases	Cancer: specific types
4	mmu05217	Basal cell carcinoma	KEGG PATHWAY	4/420	63/15207	0.0961108	0.385856	Human Diseases	Cancer: specific types
6	mmu04935	Growth hormone synthesis, secretion and action	KEGG PATHWAY	6/420	115/15207	0.0990401	0.386257	Organismal Systems	Endocrine system
2	mmu00220	Arginine biosynthesis	KEGG PATHWAY	2/420	20/15207	0.10434	0.390203	Metabolism	Amino acid metabolism
2	mmu00532	Glycosaminoglycan biosynthesis - chondroitin sulfate / dermatan sulfate	KEGG PATHWAY	2/420	20/15207	0.10434	0.390203	Metabolism	Glycan biosynthesis and metabolism
5	mmu04211	Longevity regulating pathway	KEGG PATHWAY	5/420	90/15207	0.103489	0.392397	Organismal Systems	Aging
12	mmu04010	MAPK signaling pathway	KEGG PATHWAY	12/420	292/15207	0.111492	0.395291	Environmental Information Processing	Signal transduction
6	mmu04919	Thyroid hormone signaling pathway	KEGG PATHWAY	6/420	120/15207	0.115148	0.397915	Organismal Systems	Endocrine system
4	mmu05230	Central carbon metabolism in cancer	KEGG PATHWAY	4/420	67/15207	0.113823	0.39838	Human Diseases	Cancer: overview
7	mmu05226	Gastric cancer	KEGG PATHWAY	7/420	146/15207	0.110127	0.400863	Human Diseases	Cancer: specific types
7	mmu05224	Breast cancer	KEGG PATHWAY	7/420	146/15207	0.110127	0.400863	Human Diseases	Cancer: specific types
6	mmu04152	AMPK signaling pathway	KEGG PATHWAY	6/420	123/15207	0.125407	0.427953	Environmental Information Processing	Signal transduction
1	mmu00524	Neomycin, kanamycin and gentamicin biosynthesis	KEGG PATHWAY	1/420	5/15207	0.13069	0.440475	Metabolism	Biosynthesis of other secondary metabolites
2	mmu04977	Vitamin digestion and absorption	KEGG PATHWAY	2/420	24/15207	0.141244	0.448366	Organismal Systems	Digestive system
6	mmu04380	Osteoclast differentiation	KEGG PATHWAY	6/420	127/15207	0.139753	0.448853	Organismal Systems	Development and regeneration
9	mmu04024	cAMP signaling pathway	KEGG PATHWAY	9/420	217/15207	0.147648	0.452897	Environmental Information Processing	Signal transduction
5	mmu04925	Aldosterone synthesis and secretion	KEGG PATHWAY	5/420	103/15207	0.156124	0.453425	Organismal Systems	Endocrine system
4	mmu05220	Chronic myeloid leukemia	KEGG PATHWAY	4/420	75/15207	0.153087	0.45427	Human Diseases	Cancer: specific types
6	mmu04728	Dopaminergic synapse	KEGG PATHWAY	6/420	131/15207	0.154823	0.45448	Organismal Systems	Nervous system
4	mmu05212	Pancreatic cancer	KEGG PATHWAY	4/420	76/15207	0.158319	0.454959	Human Diseases	Cancer: specific types
4	mmu05100	Bacterial invasion of epithelial cells	KEGG PATHWAY	4/420	76/15207	0.158319	0.454959	Human Diseases	Infectious disease: bacterial
8	mmu04062	Chemokine signaling pathway	KEGG PATHWAY	8/420	188/15207	0.150073	0.455221	Organismal Systems	Immune system
7	mmu04934	Cushing syndrome	KEGG PATHWAY	7/420	162/15207	0.161868	0.455566	Human Diseases	Endocrine and metabolic disease
5	mmu04916	Melanogenesis	KEGG PATHWAY	5/420	101/15207	0.147398	0.457269	Organismal Systems	Endocrine system
3	mmu04979	Cholesterol metabolism	KEGG PATHWAY	3/420	49/15207	0.152902	0.458705	Organismal Systems	Digestive system
4	mmu04927	Cortisol synthesis and secretion	KEGG PATHWAY	4/420	72/15207	0.137804	0.458788	Organismal Systems	Endocrine system
4	mmu05223	Non-small cell lung cancer	KEGG PATHWAY	4/420	72/15207	0.137804	0.458788	Human Diseases	Cancer: specific types
4	mmu04520	Adherens junction	KEGG PATHWAY	4/420	72/15207	0.137804	0.458788	Cellular Processes	Cellular community - eukaryotes
3	mmu04930	Type II diabetes mellitus	KEGG PATHWAY	3/420	48/15207	0.146348	0.459229	Human Diseases	Endocrine and metabolic disease
5	mmu04064	NF-kappa B signaling pathway	KEGG PATHWAY	5/420	105/15207	0.165058	0.459805	Environmental Information Processing	Signal transduction
6	mmu00230	Purine metabolism	KEGG PATHWAY	6/420	135/15207	0.170576	0.465672	Metabolism	Nucleotide metabolism
3	mmu00270	Cysteine and methionine metabolism	KEGG PATHWAY	3/420	52/15207	0.17309	0.467858	Metabolism	Amino acid metabolism
2	mmu04392	Hippo signaling pathway - multiple species	KEGG PATHWAY	2/420	27/15207	0.17045	0.470029	Environmental Information Processing	Signal transduction
2	mmu00650	Butanoate metabolism	KEGG PATHWAY	2/420	28/15207	0.180398	0.48283	Metabolism	Carbohydrate metabolism
2	mmu03060	Protein export	KEGG PATHWAY	2/420	28/15207	0.180398	0.48283	Genetic Information Processing	Folding, sorting and degradation
8	mmu05202	Transcriptional misregulation in cancer	KEGG PATHWAY	8/420	199/15207	0.186166	0.488687	Human Diseases	Cancer: overview
2	mmu00062	Fatty acid elongation	KEGG PATHWAY	2/420	29/15207	0.190431	0.49512	Metabolism	Lipid metabolism
6	mmu04270	Vascular smooth muscle contraction	KEGG PATHWAY	6/420	141/15207	0.195381	0.503199	Organismal Systems	Circulatory system
5	mmu05150	Staphylococcus aureus infection	KEGG PATHWAY	5/420	114/15207	0.207575	0.529608	Human Diseases	Infectious disease: bacterial
3	mmu05213	Endometrial cancer	KEGG PATHWAY	3/420	58/15207	0.215446	0.52988	Human Diseases	Cancer: specific types
4	mmu04911	Insulin secretion	KEGG PATHWAY	4/420	86/15207	0.21388	0.530811	Organismal Systems	Endocrine system
6	mmu05162	Measles	KEGG PATHWAY	6/420	145/15207	0.212629	0.532547	Human Diseases	Infectious disease: viral
5	mmu05322	Systemic lupus erythematosus	KEGG PATHWAY	5/420	115/15207	0.212509	0.537175	Human Diseases	Immune disease
1	mmu00750	Vitamin B6 metabolism	KEGG PATHWAY	1/420	9/15207	0.22286	0.538413	Metabolism	Metabolism of cofactors and vitamins
2	mmu00410	beta-Alanine metabolism	KEGG PATHWAY	2/420	32/15207	0.220915	0.53848	Metabolism	Metabolism of other amino acids
2	mmu00030	Pentose phosphate pathway	KEGG PATHWAY	2/420	33/15207	0.231169	0.553588	Metabolism	Carbohydrate metabolism
9	mmu05012	Parkinson disease	KEGG PATHWAY	9/420	247/15207	0.244612	0.575683	Human Diseases	Neurodegenerative disease
4	mmu05032	Morphine addiction	KEGG PATHWAY	4/420	91/15207	0.243451	0.577933	Human Diseases	Substance dependence
8	mmu05417	Lipid and atherosclerosis	KEGG PATHWAY	8/420	217/15207	0.252098	0.578344	Human Diseases	Cardiovascular disease
4	mmu04061	Viral protein interaction with cytokine and cytokine receptor	KEGG PATHWAY	4/420	92/15207	0.249475	0.582109	Environmental Information Processing	Signaling molecules and interaction
4	mmu04912	GnRH signaling pathway	KEGG PATHWAY	4/420	92/15207	0.249475	0.582109	Organismal Systems	Endocrine system
6	mmu04390	Hippo signaling pathway	KEGG PATHWAY	6/420	155/15207	0.257836	0.586577	Environmental Information Processing	Signal transduction
4	mmu04640	Hematopoietic cell lineage	KEGG PATHWAY	4/420	94/15207	0.261616	0.590258	Organismal Systems	Immune system
5	mmu04750	Inflammatory mediator regulation of TRP channels	KEGG PATHWAY	5/420	126/15207	0.26895	0.60183	Organismal Systems	Sensory system
2	mmu00250	Alanine, aspartate and glutamate metabolism	KEGG PATHWAY	2/420	38/15207	0.282694	0.627442	Metabolism	Amino acid metabolism
2	mmu00350	Tyrosine metabolism	KEGG PATHWAY	2/420	39/15207	0.292991	0.645052	Metabolism	Amino acid metabolism
2	mmu00760	Nicotinate and nicotinamide metabolism	KEGG PATHWAY	2/420	42/15207	0.323734	0.645105	Metabolism	Metabolism of cofactors and vitamins
5	mmu04068	FoxO signaling pathway	KEGG PATHWAY	5/420	131/15207	0.295629	0.645654	Environmental Information Processing	Signal transduction
5	mmu04726	Serotonergic synapse	KEGG PATHWAY	5/420	131/15207	0.295629	0.645654	Organismal Systems	Nervous system
1	mmu00430	Taurine and hypotaurine metabolism	KEGG PATHWAY	1/420	13/15207	0.305277	0.646052	Metabolism	Metabolism of other amino acids
9	mmu05020	Prion disease	KEGG PATHWAY	9/420	265/15207	0.311175	0.64848	Human Diseases	Neurodegenerative disease
4	mmu05146	Amoebiasis	KEGG PATHWAY	4/420	104/15207	0.323659	0.649698	Human Diseases	Infectious disease: parasitic
6	mmu04530	Tight junction	KEGG PATHWAY	6/420	166/15207	0.31016	0.651336	Cellular Processes	Cellular community - eukaryotes
3	mmu04918	Thyroid hormone synthesis	KEGG PATHWAY	3/420	74/15207	0.335336	0.653905	Organismal Systems	Endocrine system
3	mmu05221	Acute myeloid leukemia	KEGG PATHWAY	3/420	70/15207	0.304949	0.655521	Human Diseases	Cancer: specific types
3	mmu05140	Leishmaniasis	KEGG PATHWAY	3/420	70/15207	0.304949	0.655521	Human Diseases	Infectious disease: parasitic
4	mmu04922	Glucagon signaling pathway	KEGG PATHWAY	4/420	103/15207	0.317386	0.656412	Organismal Systems	Endocrine system
5	mmu05017	Spinocerebellar ataxia	KEGG PATHWAY	5/420	139/15207	0.33912	0.656594	Human Diseases	Neurodegenerative disease
2	mmu03022	Basal transcription factors	KEGG PATHWAY	2/420	44/15207	0.344044	0.656811	Genetic Information Processing	Transcription
6	mmu05225	Hepatocellular carcinoma	KEGG PATHWAY	6/420	171/15207	0.334533	0.657032	Human Diseases	Cancer: specific types
3	mmu05218	Melanoma	KEGG PATHWAY	3/420	72/15207	0.320139	0.657128	Human Diseases	Cancer: specific types
3	mmu04115	p53 signaling pathway	KEGG PATHWAY	3/420	72/15207	0.320139	0.657128	Cellular Processes	Cell growth and death
3	mmu04917	Prolactin signaling pathway	KEGG PATHWAY	3/420	72/15207	0.320139	0.657128	Organismal Systems	Endocrine system
1	mmu00604	Glycosphingolipid biosynthesis - ganglio series	KEGG PATHWAY	1/420	15/15207	0.343155	0.659728	Metabolism	Glycan biosynthesis and metabolism
2	mmu00514	Other types of O-glycan biosynthesis	KEGG PATHWAY	2/420	43/15207	0.333911	0.660564	Metabolism	Glycan biosynthesis and metabolism
7	mmu05207	Chemical carcinogenesis - receptor activation	KEGG PATHWAY	7/420	208/15207	0.351865	0.667077	Human Diseases	Cancer: overview
4	mmu04931	Insulin resistance	KEGG PATHWAY	4/420	109/15207	0.355114	0.668594	Human Diseases	Endocrine and metabolic disease
4	mmu05145	Toxoplasmosis	KEGG PATHWAY	4/420	110/15207	0.361411	0.671192	Human Diseases	Infectious disease: parasitic
1	mmu00603	Glycosphingolipid biosynthesis - globo and isoglobo series	KEGG PATHWAY	1/420	16/15207	0.361315	0.675609	Metabolism	Glycan biosynthesis and metabolism
5	mmu04723	Retrograde endocannabinoid signaling	KEGG PATHWAY	5/420	144/15207	0.366567	0.676168	Organismal Systems	Nervous system
4	mmu04066	HIF-1 signaling pathway	KEGG PATHWAY	4/420	112/15207	0.373998	0.685246	Environmental Information Processing	Signal transduction
4	mmu04625	C-type lectin receptor signaling pathway	KEGG PATHWAY	4/420	112/15207	0.373998	0.685246	Organismal Systems	Immune system
4	mmu04724	Glutamatergic synapse	KEGG PATHWAY	4/420	113/15207	0.380285	0.687536	Organismal Systems	Nervous system
2	mmu05030	Cocaine addiction	KEGG PATHWAY	2/420	48/15207	0.384023	0.689726	Human Diseases	Substance dependence
9	mmu04060	Cytokine-cytokine receptor interaction	KEGG PATHWAY	9/420	288/15207	0.400861	0.692627	Environmental Information Processing	Signaling molecules and interaction
8	mmu05163	Human cytomegalovirus infection	KEGG PATHWAY	8/420	251/15207	0.390929	0.693011	Human Diseases	Infectious disease: viral
1	mmu00061	Fatty acid biosynthesis	KEGG PATHWAY	1/420	18/15207	0.396144	0.693252	Metabolism	Lipid metabolism
1	mmu00511	Other glycan degradation	KEGG PATHWAY	1/420	18/15207	0.396144	0.693252	Metabolism	Glycan biosynthesis and metabolism
5	mmu04072	Phospholipase D signaling pathway	KEGG PATHWAY	5/420	148/15207	0.388555	0.693305	Environmental Information Processing	Signal transduction
2	mmu00600	Sphingolipid metabolism	KEGG PATHWAY	2/420	49/15207	0.393858	0.693699	Metabolism	Lipid metabolism
2	mmu00380	Tryptophan metabolism	KEGG PATHWAY	2/420	51/15207	0.413309	0.705208	Metabolism	Amino acid metabolism
4	mmu04114	Oocyte meiosis	KEGG PATHWAY	4/420	118/15207	0.411592	0.706696	Cellular Processes	Cell growth and death
3	mmu04727	GABAergic synapse	KEGG PATHWAY	3/420	89/15207	0.447376	0.710079	Organismal Systems	Nervous system
2	mmu04978	Mineral absorption	KEGG PATHWAY	2/420	53/15207	0.432444	0.711189	Organismal Systems	Digestive system
7	mmu04014	Ras signaling pathway	KEGG PATHWAY	7/420	229/15207	0.446788	0.713294	Environmental Information Processing	Signal transduction
5	mmu04932	Non-alcoholic fatty liver disease	KEGG PATHWAY	5/420	155/15207	0.426881	0.71496	Human Diseases	Endocrine and metabolic disease
5	mmu04150	mTOR signaling pathway	KEGG PATHWAY	5/420	156/15207	0.432324	0.7153	Environmental Information Processing	Signal transduction
8	mmu04144	Endocytosis	KEGG PATHWAY	8/420	266/15207	0.453922	0.716305	Cellular Processes	Transport and catabolism
3	mmu00590	Arachidonic acid metabolism	KEGG PATHWAY	3/420	86/15207	0.425439	0.716944	Metabolism	Lipid metabolism
11	mmu05010	Alzheimer disease	KEGG PATHWAY	11/420	366/15207	0.430835	0.717183	Human Diseases	Neurodegenerative disease
2	mmu00280	Valine, leucine and isoleucine degradation	KEGG PATHWAY	2/420	56/15207	0.460507	0.718391	Metabolism	Amino acid metabolism
1	mmu00531	Glycosaminoglycan degradation	KEGG PATHWAY	1/420	21/15207	0.444868	0.718632	Metabolism	Glycan biosynthesis and metabolism
1	mmu00770	Pantothenate and CoA biosynthesis	KEGG PATHWAY	1/420	21/15207	0.444868	0.718632	Metabolism	Metabolism of cofactors and vitamins
4	mmu04071	Sphingolipid signaling pathway	KEGG PATHWAY	4/420	120/15207	0.424029	0.719005	Environmental Information Processing	Signal transduction
4	mmu04110	Cell cycle	KEGG PATHWAY	4/420	123/15207	0.442557	0.719156	Cellular Processes	Cell growth and death
1	mmu00360	Phenylalanine metabolism	KEGG PATHWAY	1/420	22/15207	0.460221	0.722071	Metabolism	Amino acid metabolism
2	mmu00330	Arginine and proline metabolism	KEGG PATHWAY	2/420	54/15207	0.441887	0.722366	Metabolism	Amino acid metabolism
2	mmu00240	Pyrimidine metabolism	KEGG PATHWAY	2/420	57/15207	0.469681	0.724423	Metabolism	Nucleotide metabolism
3	mmu04742	Taste transduction	KEGG PATHWAY	3/420	92/15207	0.468971	0.727437	Organismal Systems	Sensory system
5	mmu05161	Hepatitis B	KEGG PATHWAY	5/420	165/15207	0.480723	0.729097	Human Diseases	Infectious disease: viral
3	mmu05222	Small cell lung cancer	KEGG PATHWAY	3/420	93/15207	0.476085	0.730176	Human Diseases	Cancer: specific types
2	mmu04370	VEGF signaling pathway	KEGG PATHWAY	2/420	58/15207	0.478761	0.730177	Environmental Information Processing	Signal transduction
3	mmu04070	Phosphatidylinositol signaling system	KEGG PATHWAY	3/420	96/15207	0.497158	0.737631	Environmental Information Processing	Signal transduction
7	mmu05166	Human T-cell leukemia virus 1 infection	KEGG PATHWAY	7/420	241/15207	0.500124	0.738021	Human Diseases	Infectious disease: viral
1	mmu00900	Terpenoid backbone biosynthesis	KEGG PATHWAY	1/420	24/15207	0.489668	0.738561	Metabolism	Metabolism of terpenoids and polyketides
1	mmu00534	Glycosaminoglycan biosynthesis - heparan sulfate / heparin	KEGG PATHWAY	1/420	24/15207	0.489668	0.738561	Metabolism	Glycan biosynthesis and metabolism
2	mmu04730	Long-term depression	KEGG PATHWAY	2/420	60/15207	0.496632	0.740877	Organismal Systems	Nervous system
2	mmu04961	Endocrine and other factor-regulated calcium reabsorption	KEGG PATHWAY	2/420	61/15207	0.50542	0.741826	Organismal Systems	Excretory system
3	mmu04620	Toll-like receptor signaling pathway	KEGG PATHWAY	3/420	99/15207	0.517798	0.743994	Organismal Systems	Immune system
6	mmu05203	Viral carcinogenesis	KEGG PATHWAY	6/420	210/15207	0.524438	0.74959	Human Diseases	Cancer: overview
2	mmu04623	Cytosolic DNA-sensing pathway	KEGG PATHWAY	2/420	62/15207	0.514108	0.750543	Organismal Systems	Immune system
1	mmu00601	Glycosphingolipid biosynthesis - lacto and neolacto series	KEGG PATHWAY	1/420	26/15207	0.517513	0.751495	Metabolism	Glycan biosynthesis and metabolism
1	mmu04950	Maturity onset diabetes of the young	KEGG PATHWAY	1/420	26/15207	0.517513	0.751495	Human Diseases	Endocrine and metabolic disease
2	mmu00010	Glycolysis / Gluconeogenesis	KEGG PATHWAY	2/420	64/15207	0.531179	0.75527	Metabolism	Carbohydrate metabolism
2	mmu04929	GnRH secretion	KEGG PATHWAY	2/420	65/15207	0.53956	0.763212	Organismal Systems	Endocrine system
3	mmu04660	T cell receptor signaling pathway	KEGG PATHWAY	3/420	104/15207	0.551154	0.775593	Organismal Systems	Immune system
3	mmu04659	Th17 cell differentiation	KEGG PATHWAY	3/420	105/15207	0.55766	0.776741	Organismal Systems	Immune system
2	mmu04664	Fc epsilon RI signaling pathway	KEGG PATHWAY	2/420	67/15207	0.55601	0.778414	Organismal Systems	Immune system
2	mmu05211	Renal cell carcinoma	KEGG PATHWAY	2/420	68/15207	0.564077	0.78169	Human Diseases	Cancer: specific types
2	mmu05031	Amphetamine addiction	KEGG PATHWAY	2/420	68/15207	0.564077	0.78169	Human Diseases	Substance dependence
1	mmu00052	Galactose metabolism	KEGG PATHWAY	1/420	31/15207	0.580671	0.792616	Metabolism	Carbohydrate metabolism
6	mmu05167	Kaposi sarcoma-associated herpesvirus infection	KEGG PATHWAY	6/420	222/15207	0.57897	0.794266	Human Diseases	Infectious disease: viral
1	mmu00020	Citrate cycle (TCA cycle)	KEGG PATHWAY	1/420	32/15207	0.592276	0.79651	Metabolism	Carbohydrate metabolism
2	mmu04920	Adipocytokine signaling pathway	KEGG PATHWAY	2/420	71/15207	0.587643	0.798142	Organismal Systems	Endocrine system
2	mmu00562	Inositol phosphate metabolism	KEGG PATHWAY	2/420	71/15207	0.587643	0.798142	Metabolism	Carbohydrate metabolism
1	mmu00640	Propanoate metabolism	KEGG PATHWAY	1/420	33/15207	0.603561	0.803766	Metabolism	Carbohydrate metabolism
3	mmu04668	TNF signaling pathway	KEGG PATHWAY	3/420	113/15207	0.607614	0.805235	Environmental Information Processing	Signal transduction
2	mmu05214	Glioma	KEGG PATHWAY	2/420	73/15207	0.602823	0.806719	Human Diseases	Cancer: specific types
1	mmu00051	Fructose and mannose metabolism	KEGG PATHWAY	1/420	35/15207	0.625204	0.82058	Metabolism	Carbohydrate metabolism
2	mmu04721	Synaptic vesicle cycle	KEGG PATHWAY	2/420	76/15207	0.624795	0.824005	Organismal Systems	Nervous system
2	mmu01521	EGFR tyrosine kinase inhibitor resistance	KEGG PATHWAY	2/420	77/15207	0.631907	0.82541	Human Diseases	Drug resistance: antineoplastic
3	mmu04722	Neurotrophin signaling pathway	KEGG PATHWAY	3/420	120/15207	0.648137	0.838585	Organismal Systems	Nervous system
2	mmu04662	B cell receptor signaling pathway	KEGG PATHWAY	2/420	79/15207	0.645815	0.839559	Organismal Systems	Immune system
1	mmu04960	Aldosterone-regulated sodium reabsorption	KEGG PATHWAY	1/420	38/15207	0.655478	0.844083	Organismal Systems	Excretory system
2	mmu04612	Antigen processing and presentation	KEGG PATHWAY	2/420	82/15207	0.665893	0.853469	Organismal Systems	Immune system
1	mmu04216	Ferroptosis	KEGG PATHWAY	1/420	40/15207	0.674293	0.860196	Cellular Processes	Cell growth and death
2	mmu04012	ErbB signaling pathway	KEGG PATHWAY	2/420	84/15207	0.678763	0.861871	Environmental Information Processing	Signal transduction
1	mmu00860	Porphyrin and chlorophyll metabolism	KEGG PATHWAY	1/420	41/15207	0.683312	0.863631	Metabolism	Metabolism of cofactors and vitamins
4	mmu05164	Influenza A	KEGG PATHWAY	4/420	172/15207	0.7035	0.865114	Human Diseases	Infectious disease: viral
4	mmu04613	Neutrophil extracellular trap formation	KEGG PATHWAY	4/420	172/15207	0.7035	0.865114	Organismal Systems	Immune system
2	mmu05235	PD-L1 expression and PD-1 checkpoint pathway in cancer	KEGG PATHWAY	2/420	88/15207	0.703289	0.872717	Human Diseases	Cancer: overview
2	mmu04658	Th1 and Th2 cell differentiation	KEGG PATHWAY	2/420	88/15207	0.703289	0.872717	Organismal Systems	Immune system
1	mmu04672	Intestinal immune network for IgA production	KEGG PATHWAY	1/420	43/15207	0.70061	0.873364	Organismal Systems	Immune system
2	mmu04666	Fc gamma R-mediated phagocytosis	KEGG PATHWAY	2/420	92/15207	0.726239	0.873406	Organismal Systems	Immune system
1	mmu04973	Carbohydrate digestion and absorption	KEGG PATHWAY	1/420	46/15207	0.724806	0.87554	Organismal Systems	Digestive system
4	mmu05034	Alcoholism	KEGG PATHWAY	4/420	171/15207	0.699171	0.875568	Human Diseases	Substance dependence
2	mmu05323	Rheumatoid arthritis	KEGG PATHWAY	2/420	87/15207	0.697307	0.877257	Human Diseases	Immune disease
5	mmu04714	Thermogenesis	KEGG PATHWAY	5/420	228/15207	0.758706	0.877656	Organismal Systems	Environmental adaptation
2	mmu04657	IL-17 signaling pathway	KEGG PATHWAY	2/420	91/15207	0.720646	0.878287	Organismal Systems	Immune system
3	mmu05135	Yersinia infection	KEGG PATHWAY	3/420	135/15207	0.724682	0.879281	Human Diseases	Infectious disease: bacterial
3	mmu04120	Ubiquitin mediated proteolysis	KEGG PATHWAY	3/420	144/15207	0.764002	0.880053	Genetic Information Processing	Folding, sorting and degradation
1	mmu00071	Fatty acid degradation	KEGG PATHWAY	1/420	52/15207	0.767501	0.880369	Metabolism	Lipid metabolism
3	mmu04550	Signaling pathways regulating pluripotency of stem cells	KEGG PATHWAY	3/420	139/15207	0.742753	0.881615	Cellular Processes	Cellular community - eukaryotes
4	mmu05152	Tuberculosis	KEGG PATHWAY	4/420	180/15207	0.736509	0.881872	Human Diseases	Infectious disease: bacterial
1	mmu00565	Ether lipid metabolism	KEGG PATHWAY	1/420	48/15207	0.739842	0.881996	Metabolism	Lipid metabolism
1	mmu02010	ABC transporters	KEGG PATHWAY	1/420	49/15207	0.74705	0.882878	Environmental Information Processing	Membrane transport
1	mmu00520	Amino sugar and nucleotide sugar metabolism	KEGG PATHWAY	1/420	49/15207	0.74705	0.882878	Metabolism	Carbohydrate metabolism
2	mmu05215	Prostate cancer	KEGG PATHWAY	2/420	98/15207	0.757836	0.887937	Human Diseases	Cancer: specific types
2	mmu05231	Choline metabolism in cancer	KEGG PATHWAY	2/420	98/15207	0.757836	0.887937	Human Diseases	Cancer: overview
2	mmu04976	Bile secretion	KEGG PATHWAY	2/420	98/15207	0.757836	0.887937	Organismal Systems	Digestive system
5	mmu05170	Human immunodeficiency virus 1 infection	KEGG PATHWAY	5/420	236/15207	0.784421	0.896012	Human Diseases	Infectious disease: viral
1	mmu05330	Allograft rejection	KEGG PATHWAY	1/420	57/15207	0.797985	0.907708	Human Diseases	Immune disease
1	mmu05332	Graft-versus-host disease	KEGG PATHWAY	1/420	57/15207	0.797985	0.907708	Human Diseases	Immune disease
2	mmu04650	Natural killer cell mediated cytotoxicity	KEGG PATHWAY	2/420	111/15207	0.815634	0.920117	Organismal Systems	Immune system
1	mmu05134	Legionellosis	KEGG PATHWAY	1/420	61/15207	0.819474	0.920644	Human Diseases	Infectious disease: bacterial
1	mmu05321	Inflammatory bowel disease	KEGG PATHWAY	1/420	62/15207	0.82448	0.922472	Human Diseases	Immune disease
1	mmu00310	Lysine degradation	KEGG PATHWAY	1/420	63/15207	0.829348	0.92413	Metabolism	Amino acid metabolism
1	mmu04940	Type I diabetes mellitus	KEGG PATHWAY	1/420	64/15207	0.83408	0.925626	Human Diseases	Endocrine and metabolic disease
1	mmu04720	Long-term potentiation	KEGG PATHWAY	1/420	66/15207	0.843157	0.928152	Organismal Systems	Nervous system
10	mmu05022	Pathways of neurodegeneration - multiple diseases	KEGG PATHWAY	10/420	471/15207	0.842548	0.931237	Human Diseases	Neurodegenerative disease
3	mmu04141	Protein processing in endoplasmic reticulum	KEGG PATHWAY	3/420	170/15207	0.852504	0.934673	Genetic Information Processing	Folding, sorting and degradation
1	mmu00480	Glutathione metabolism	KEGG PATHWAY	1/420	71/15207	0.863739	0.935717	Metabolism	Metabolism of other amino acids
1	mmu04137	Mitophagy - animal	KEGG PATHWAY	1/420	70/15207	0.85985	0.938957	Cellular Processes	Transport and catabolism
4	mmu05208	Chemical carcinogenesis - reactive oxygen species	KEGG PATHWAY	4/420	221/15207	0.863376	0.93905	Human Diseases	Cancer: overview
4	mmu05169	Epstein-Barr virus infection	KEGG PATHWAY	4/420	226/15207	0.874553	0.939972	Human Diseases	Infectious disease: viral
1	mmu05320	Autoimmune thyroid disease	KEGG PATHWAY	1/420	73/15207	0.871196	0.940066	Human Diseases	Immune disease
1	mmu05416	Viral myocarditis	KEGG PATHWAY	1/420	83/15207	0.902801	0.959007	Human Diseases	Cardiovascular disease
1	mmu01524	Platinum drug resistance	KEGG PATHWAY	1/420	81/15207	0.89717	0.960499	Human Diseases	Drug resistance: antineoplastic
2	mmu04140	Autophagy - animal	KEGG PATHWAY	2/420	140/15207	0.902417	0.962343	Cellular Processes	Transport and catabolism
3	mmu04621	NOD-like receptor signaling pathway	KEGG PATHWAY	3/420	202/15207	0.920674	0.963004	Organismal Systems	Immune system
1	mmu04146	Peroxisome	KEGG PATHWAY	1/420	86/15207	0.910677	0.963623	Cellular Processes	Transport and catabolism
5	mmu05016	Huntington disease	KEGG PATHWAY	5/420	300/15207	0.9206	0.96663	Human Diseases	Neurodegenerative disease
1	mmu00983	Drug metabolism - other enzymes	KEGG PATHWAY	1/420	89/15207	0.917915	0.967532	Metabolism	Xenobiotics biodegradation and metabolism
1	mmu00564	Glycerophospholipid metabolism	KEGG PATHWAY	1/420	98/15207	0.936305	0.975615	Metabolism	Lipid metabolism
6	mmu05014	Amyotrophic lateral sclerosis	KEGG PATHWAY	6/420	365/15207	0.940637	0.976403	Human Diseases	Neurodegenerative disease
2	mmu04217	Necroptosis	KEGG PATHWAY	2/420	169/15207	0.949844	0.978519	Cellular Processes	Cell growth and death
2	mmu04630	JAK-STAT signaling pathway	KEGG PATHWAY	2/420	167/15207	0.947448	0.979747	Environmental Information Processing	Signal transduction
1	mmu00190	Oxidative phosphorylation	KEGG PATHWAY	1/420	136/15207	0.978209	0.992755	Metabolism	Energy metabolism
1	mmu03040	Spliceosome	KEGG PATHWAY	1/420	132/15207	0.975601	0.993803	Genetic Information Processing	Transcription
5	mmu04080	Neuroactive ligand-receptor interaction	KEGG PATHWAY	5/420	355/15207	0.969914	0.995438	Environmental Information Processing	Signaling molecules and interaction
1	mmu01240	Biosynthesis of cofactors	KEGG PATHWAY	1/420	151/15207	0.985742	0.996694	Metabolism	Global and overview maps
1	mmu04142	Lysosome	KEGG PATHWAY	1/420	131/15207	0.974902	0.99681	Cellular Processes	Transport and catabolism
1	mmu05160	Hepatitis C	KEGG PATHWAY	1/420	163/15207	0.989848	0.997153	Human Diseases	Infectious disease: viral
5	mmu05168	Herpes simplex virus 1 infection	KEGG PATHWAY	5/420	442/15207	0.994451	0.998107	Human Diseases	Infectious disease: viral
1	mmu04740	Olfactory transduction	KEGG PATHWAY	1/420	1109/15207	1	1	Organismal Systems	Sensory system
