# Supplementary material for: Long-term high loading intensity of aerobic exercise improves skeletal muscle performance via the gut microbiota-testosterone axis
Source: Front Microbiol. 2022 Dec 21;13:1049469. doi: 10.3389/fmicb.2022.1049469 (PMC9811821; doi:10.3389/fmicb.2022.1049469)
Supplement: Supplementary file 1 [file Data_Sheet_1.ZIP › Table/Table.S5.xlsx]

## Sheet: 降噪后序列信息统计
Sample_info	ASVs_num	Seq_num
C1	396	114648
C2	290	86799
C3	583	77812
C4	465	82888
C5	898	72674
C6	858	90945
C7	795	75999
C8	898	68897
E1	604	89126
E2	522	74916
E3	801	74502
E4	455	77258
E5	537	82782
E6	757	81407
E7	594	113780
E8	661	82390
