# Supplementary material for: Long-term high loading intensity of aerobic exercise improves skeletal muscle performance via the gut microbiota-testosterone axis
Source: Front Microbiol. 2022 Dec 21;13:1049469. doi: 10.3389/fmicb.2022.1049469 (PMC9811821; doi:10.3389/fmicb.2022.1049469)
Supplement: Supplementary file 1 [file Data_Sheet_1.ZIP › Table/Table.S6.xlsx]

## Sheet: 指数组间差异检验结果表 (2)
estimators	CON-mean	CON-sd	EX-mean	EX-sd	Pvalue(CON-EX)	Qvalue(CON-EX)
ace	647.875	244.975	616.375	118.174	0.7481	0.841
chao	647.875	244.975	616.375	118.174	0.7481	0.841
sobs	647.875	244.975	616.375	118.174	0.7481	0.841
pd	70.3506	21.403	68.6384	10.1704	0.841	0.841
shannon	3.38581	0.760211	3.53756	0.32415	0.6116	0.841
shannoneven	0.524774	0.0885277	0.552169	0.0487673	0.456	0.841
simpson	0.132929	0.0929164	0.09876	0.056898	0.39	0.841
simpsoneven	0.01772	0.00830831	0.0202011	0.00756978	0.5424	0.841
