# Supplementary material for: Long-term high loading intensity of aerobic exercise improves skeletal muscle performance via the gut microbiota-testosterone axis
Source: Front Microbiol. 2022 Dec 21;13:1049469. doi: 10.3389/fmicb.2022.1049469 (PMC9811821; doi:10.3389/fmicb.2022.1049469)
Supplement: Supplementary file 1 [file Data_Sheet_1.ZIP › Table/Table.S7.xlsx]

## Sheet: 各分型物种丰度表 (6)
Species_name	Abundance	Percent
g__norank_f__Muribaculaceae	231665	0.3031
g__Lactobacillus	200102	0.2618
g__Acinetobacter	46735	0.0611
g__Dubosiella	26563	0.0348
g__Faecalibaculum	26533	0.0347
g__Akkermansia	21871	0.0286
g__Alistipes	19736	0.0258
g__Bacteroides	17338	0.0227
g__Bifidobacterium	16360	0.0214
g__Enterorhabdus	14493	0.019
g__norank_f__norank_o__Clostridia_UCG-014	12446	0.0163
g__Desulfovibrio	12108	0.0158
g__Helicobacter	10857	0.0142
g__unclassified_f__Lachnospiraceae	10570	0.0138
g__Lachnospiraceae_NK4A136_group	8883	0.0116
g__Aerococcus	8310	0.0109
g__norank_f__Ruminococcaceae	8271	0.0108
g__Alloprevotella	6909	0.009
g__Monoglobus	5652	0.0074
g__Coriobacteriaceae_UCG-002	4673	0.0061
g__Parabacteroides	4410	0.0058
g__unclassified_f__Oscillospiraceae	4020	0.0053
g__Prevotellaceae_UCG-001	3954	0.0052
g__Parasutterella	2768	0.0036
g__Bacillus	2590	0.0034
g__Staphylococcus	2486	0.0033
g__Candidatus_Saccharimonas	2241	0.0029
g__Erysipelatoclostridium	2173	0.0028
g__norank_f__Oscillospiraceae	2048	0.0027
g__Eubacterium_xylanophilum_group	2032	0.0027
g__Muribaculum	1769	0.0023
g__norank_f__norank_o__Clostridia_vadinBB60_group	1742	0.0023
g__Oscillibacter	1662	0.0022
g__norank_f__Clostridium_methylpentosum_group	1339	0.0018
g__norank_f__Erysipelotrichaceae	1094	0.0014
g__Prevotellaceae_NK3B31_group	1012	0.0013
g__Colidextribacter	932	0.0012
g__norank_f__norank_o__RF39	892	0.0012
g__Rikenella	807	0.0011
g__norank_f__Peptococcaceae	781	0.001
g__Lachnospiraceae_UCG-006	779	0.001
g__unclassified_k__norank_d__Bacteria	720	0.0009
g__Eubacterium_siraeum_group	602	0.0008
g__unclassified_o__Bacteroidales	555	0.0007
g__Lachnoclostridium	550	0.0007
g__unclassified_f__Ruminococcaceae	517	0.0007
g__Blautia	480	0.0006
g__Empedobacter	452	0.0006
g__norank_f__Lachnospiraceae	425	0.0006
g__NK4A214_group	414	0.0005
g__Jeotgalicoccus	361	0.0005
g__unclassified_c__Clostridia	354	0.0005
g__Enterococcus	350	0.0005
g__norank_f__norank_o__Gastranaerophilales	329	0.0004
g__Lactococcus	327	0.0004
g__Eubacterium_brachy_group	307	0.0004
g__Roseburia	298	0.0004
g__A2	266	0.0003
g__GCA-900066575	264	0.0003
g__norank_f__UCG-010	264	0.0003
g__Harryflintia	246	0.0003
g__UCG-005	222	0.0003
g__Gemella	215	0.0003
g__DNF00809	210	0.0003
g__Lachnospiraceae_UCG-001	205	0.0003
g__ASF356	204	0.0003
g__unclassified_f__Erysipelotrichaceae	196	0.0003
g__Intestinimonas	185	0.0002
g__unclassified_c__Bacilli	161	0.0002
g__Turicibacter	160	0.0002
g__Ruminococcus	154	0.0002
g__unclassified_p__Firmicutes	147	0.0002
g__Paludicola	136	0.0002
g__Eubacterium_nodatum_group	132	0.0002
g__Marvinbryantia	129	0.0002
g__Family_XIII_AD3011_group	125	0.0002
g__norank_f__Eubacterium_coprostanoligenes_group	122	0.0002
g__norank_f__Eggerthellaceae	109	0.0001
g__Anaerotruncus	101	0.0001
g__Escherichia-Shigella	87	0.0001
g__norank_f__Christensenellaceae	84	0.0001
g__Butyricicoccus	84	0.0001
g__Streptococcus	83	0.0001
g__Corynebacterium	81	0.0001
g__unclassified_o__Oscillospirales	80	0.0001
g__Candidatus_Arthromitus	79	0.0001
g__Rikenellaceae_RC9_gut_group	78	0.0001
g__unclassified_f__Erysipelatoclostridiaceae	69	0.0001
g__Eubacterium_oxidoreducens_group	65	0.0001
g__Acetatifactor	61	0.0001
g__Defluviitaleaceae_UCG-011	60	0.0001
g__Negativibacillus	60	0.0001
g__Mucispirillum	55	0.0001
g__unclassified_f__Prevotellaceae	50	0.0001
g__Stenotrophomonas	50	0.0001
g__unclassified_f__Eggerthellaceae	49	0.0001
g__Lachnospiraceae_FCS020_group	40	0.0001
g__Lachnospiraceae_UCG-004	38	0
g__Anaerofustis	35	0
g__unclassified_c__Bacteroidia	34	0
