# Supplementary material for: Long-term high loading intensity of aerobic exercise improves skeletal muscle performance via the gut microbiota-testosterone axis
Source: Front Microbiol. 2022 Dec 21;13:1049469. doi: 10.3389/fmicb.2022.1049469 (PMC9811821; doi:10.3389/fmicb.2022.1049469)
Supplement: Supplementary file 1 [file Data_Sheet_1.ZIP › Table/Table.S8.xlsx]

## Sheet: 各分型物种丰度表 (7)
Species_name	Abundance	Percent
g__norank_f__Muribaculaceae	175364	0.3011
g__Allobaculum	90943	0.1561
g__Dubosiella	87336	0.1499
g__Acinetobacter	45791	0.0786
g__Lactobacillus	38746	0.0665
g__Lactococcus	20233	0.0347
g__Bifidobacterium	16215	0.0278
g__Akkermansia	13810	0.0237
g__Alistipes	9750	0.0167
g__norank_f__norank_o__Clostridia_UCG-014	9635	0.0165
g__unclassified_f__Lachnospiraceae	5993	0.0103
g__Prevotellaceae_UCG-001	5700	0.0098
g__Alloprevotella	5226	0.009
g__Bacteroides	4925	0.0085
g__Enterorhabdus	4305	0.0074
g__Turicibacter	4231	0.0073
g__Staphylococcus	3709	0.0064
g__Coriobacteriaceae_UCG-002	3694	0.0063
g__Faecalibaculum	3143	0.0054
g__Parabacteroides	3051	0.0052
g__Erysipelatoclostridium	2438	0.0042
g__Parasutterella	2126	0.0037
g__Prevotellaceae_NK3B31_group	2018	0.0035
g__Aerococcus	2005	0.0034
g__Candidatus_Saccharimonas	1816	0.0031
g__Bacillus	1778	0.0031
g__Lachnospiraceae_NK4A136_group	1606	0.0028
g__unclassified_f__Oscillospiraceae	1491	0.0026
g__Desulfovibrio	1430	0.0025
g__Empedobacter	1422	0.0024
g__Monoglobus	1206	0.0021
g__norank_f__norank_o__RF39	944	0.0016
g__norank_f__Ruminococcaceae	858	0.0015
g__norank_f__Oscillospiraceae	730	0.0013
g__Muribaculum	595	0.001
g__norank_f__norank_o__Gastranaerophilales	496	0.0009
g__norank_f__norank_o__Clostridia_vadinBB60_group	482	0.0008
g__Enterococcus	439	0.0008
g__unclassified_k__norank_d__Bacteria	433	0.0007
g__Helicobacter	409	0.0007
g__unclassified_o__Bacteroidales	346	0.0006
g__norank_f__Erysipelotrichaceae	335	0.0006
g__Eubacterium_siraeum_group	329	0.0006
g__unclassified_c__Bacilli	327	0.0006
g__Colidextribacter	288	0.0005
g__Escherichia-Shigella	233	0.0004
g__unclassified_f__Ruminococcaceae	220	0.0004
g__Lachnospiraceae_UCG-006	219	0.0004
g__norank_f__Peptococcaceae	218	0.0004
g__Roseburia	207	0.0004
g__Jeotgalicoccus	194	0.0003
g__Anaeroplasma	184	0.0003
g__unclassified_c__Clostridia	146	0.0003
g__NK4A214_group	139	0.0002
g__unclassified_p__Firmicutes	135	0.0002
g__UCG-005	129	0.0002
g__norank_f__UCG-010	114	0.0002
g__Ruminococcus	107	0.0002
g__norank_f__Lachnospiraceae	107	0.0002
g__unclassified_f__Eggerthellaceae	106	0.0002
g__unclassified_f__Prevotellaceae	103	0.0002
g__GCA-900066575	98	0.0002
g__Eubacterium_xylanophilum_group	92	0.0002
g__unclassified_f__Erysipelotrichaceae	89	0.0002
g__Corynebacterium	79	0.0001
g__Anaerostipes	72	0.0001
g__Odoribacter	63	0.0001
g__norank_f__Eggerthellaceae	59	0.0001
g__Streptococcus	57	0.0001
g__Oscillibacter	54	0.0001
g__Proteus	53	0.0001
g__Rikenella	48	0.0001
g__Eubacterium_nodatum_group	44	0.0001
g__unclassified_o__Lactobacillales	44	0.0001
g__Psychrobacter	42	0.0001
g__Parvibacter	36	0.0001
g__Adlercreutzia	35	0.0001
g__Lachnospiraceae_UCG-004	33	0.0001
g__Gemella	32	0.0001
g__norank_f__norank_o__Rhodospirillales	32	0.0001
g__Pseudomonas	32	0.0001
g__Family_XIII_AD3011_group	31	0.0001
g__Paludicola	31	0.0001
g__norank_f__Christensenellaceae	29	0
g__Rikenellaceae_RC9_gut_group	28	0
g__Marvinbryantia	24	0
g__Brevundimonas	23	0
g__Harryflintia	22	0
g__unclassified_o__Burkholderiales	21	0
g__unclassified_f__Staphylococcaceae	19	0
g__Stenotrophomonas	18	0
g__norank_f__Eubacterium_coprostanoligenes_group	17	0
g__Comamonas	17	0
g__unclassified_o__Oscillospirales	17	0
g__Exiguobacterium	16	0
g__Candidatus_Stoquefichus	16	0
g__Eubacterium_brachy_group	16	0
g__Candidatus_Arthromitus	15	0
g__Eubacterium_oxidoreducens_group	14	0
g__unclassified_c__Gammaproteobacteria	14	0
